# Supplementary material for: An SPNS1-dependent lysosomal lipid transport pathway that enables cell survival under choline limitation
Source: Sci Adv. 2023 Apr 19;9(16):eadf8966. doi: 10.1126/sciadv.adf8966 (PMC10115416; doi:10.1126/sciadv.adf8966)
Supplement: Supplementary file 2 — Tables S1 to S3 [file sciadv.adf8966_tables_s1_to_s3.zip]

Archive with 3 entries (3 files):
- adf8966_Table_S1.xlsx
- adf8966_Table_S2.xlsx
- adf8966_Table_S3.xlsx
