# Supplementary material for: An SPNS1-dependent lysosomal lipid transport pathway that enables cell survival under choline limitation
Source: Sci Adv. 2023 Apr 19;9(16):eadf8966. doi: 10.1126/sciadv.adf8966 (PMC10115416; doi:10.1126/sciadv.adf8966)
Supplement: Supplementary file 2 — Tables S1 to S3 [file sciadv.adf8966_tables_s1_to_s3.zip › adf8966_Table_S1.xlsx]

## Sheet: Info
Supplementary Table 1: Endolysosomal library sgRNA sequences
sgRNA name format: <targeting gene Ensembl ID>_<gene name>_<source library abbreviation>_<library reference number>

## Sheet: Endolysosome library
Guide name	Guide sequence
0Safe_safe_ACOC_204555.4506	AAACCAGCCTACCAATAA
0Safe_safe_ACOC_204559.4510	TTAATCAGCAAGGACCACA
0Safe_safe_ACOC_204570.4521	TGCCCCCGATTCTTCCATG
0Safe_safe_ACOC_204574.4525	CATGGCCTCCACTTGCAA
0Safe_safe_ACOC_204576.4527	CCCTATGATGGAAACTAA
0Safe_safe_ACOC_204589.4540	TTGCAGAGACTCTGTCATC
0Safe_safe_ACOC_204593.4544	AAAGTACACGGATGGTGGG
0Safe_safe_ACOC_204595.4546	GTTCCTGTGCTACTGTTA
0Safe_safe_ACOC_204609.4560	TACAAGATGCTTGCTGTG
0Safe_safe_ACOC_204610.4561	GAGTCTACGCTCAGGATC
0Safe_safe_ACOC_204611.4562	ACTGTGAGTATCTCATCC
0Safe_safe_ACOC_204620.4571	TGTTTCACTGTTCTCTTCA
0Safe_safe_ACOC_204622.4573	TGGAATGATTACTAACTT
0Safe_safe_ACOC_204626.4577	TTCAAGTTGTAGGTTTGCC
0Safe_safe_ACOC_204627.4578	CAGCCAAGTATTAGTG
0Safe_safe_ACOC_204632.4583	TGAGCCTATATTAATTGG
0Safe_safe_ACOC_204634.4585	ACACATTGTGCTTACTCA
0Safe_safe_ACOC_204650.4601	AGAAAGGCTTGAGCTCTCT
0Safe_safe_ACOC_204658.4609	GAAATATTCTACAGAATTC
0Safe_safe_ACOC_204659.4610	GATGAAACTTCATCTAACT
0Safe_safe_ACOC_204661.4612	TGTCCGTGGGTCTGTTCCC
0Safe_safe_ACOC_204663.4614	TCCTACAATAGAGAAGGCA
0Safe_safe_ACOC_204668.4619	GCTTCTACACGGACCCAGG
0Safe_safe_ACOC_204679.4630	TGTGGCTTTAGTTCCTCAG
0Safe_safe_ACOC_204694.4645	TATGTGTCCCAGTAATTCT
0Safe_safe_ACOC_204696.4647	CTCCTTAAAATTTCAGTTG
0Safe_safe_ACOC_204699.4650	CCCATCATGACAGGACAGG
0Safe_safe_ACOC_204710.4661	TCTCTAACAAGACTGAAAT
0Safe_safe_ACOC_204711.4662	CTATTTAGCTCAACCTTGT
0Safe_safe_ACOC_204721.4672	AGCTGACCAATGGATTTCC
0Safe_safe_ACOC_204723.4674	CAATTAACTCTACAAGGAA
0Safe_safe_ACOC_204734.4685	TTGGCAAGCTTCAACAGAG
0Safe_safe_ACOC_204739.4690	ATCCTGAAAGACAGACATC
0Safe_safe_ACOC_204740.4691	ATTTGCTTAGACACCAAC
0Safe_safe_ACOC_204747.4698	TGACTTCAGAGTTAAATT
0Safe_safe_ACOC_204750.4701	TGAAAACTGACTATAATTC
0Safe_safe_ACOC_204753.4704	CTGTCAGTAAAGAGAAT
0Safe_safe_ACOC_204754.4705	GGATAATATAAGGCATTCT
0Safe_safe_ACOC_204757.4708	TGTTTGCCTCATAATAACC
0Safe_safe_ACOC_204765.4716	ACTTCAATCAAGAGAAAC
0Safe_safe_ACOC_204767.4718	ATTTGGGTCTTTGCGCATC
0Safe_safe_ACOC_204780.4731	GTAGAGACAAAATATATTT
0Safe_safe_ACOC_204784.4735	AATTTCTAGTCCGTATTG
0Safe_safe_ACOC_204786.4737	ATATGACACATGCCATAT
0Safe_safe_ACOC_204795.4746	GATACAGGGAAAAGGTTGA
0Safe_safe_ACOC_204797.4748	GACTACAATTGAAAGATAA
0Safe_safe_ACOC_204799.4750	TCTCATAAAGGGACACT
0Safe_safe_ACOC_204804.4755	CCCACTGAAAACAAAGTGC
0Safe_safe_ACOC_204809.4760	TCAATGCATCTTGATGAG
0Safe_safe_ACOC_204819.4770	GTGAGATCTGAAAGGAAAA
0Safe_safe_ACOC_204823.4774	AAAGTAATATAAATGACTG
0Safe_safe_ACOC_204826.4777	TAACATTGAGACGTACAAA
0Safe_safe_ACOC_204850.4801	CCATCCACCATGCTATCAA
0Safe_safe_ACOC_204853.4804	CTCACAATTTATCTACTTC
0Safe_safe_ACOC_204855.4806	ATACATAAACAGGTAGC
0Safe_safe_ACOC_204862.4813	ATAAGCCTTGTATGATAT
0Safe_safe_ACOC_204905.4856	TGTGTACTATAGATCACCA
0Safe_safe_ACOC_204907.4858	GTGTGGGAACATCTCTGAT
0Safe_safe_ACOC_204929.4880	GGTACATTCTTAAAACAGG
0Safe_safe_ACOC_204936.4887	TGAAGTAGAGATTATGTAA
0Safe_safe_ACOC_204942.4893	TATGGGGCTGTTCTCTAG
0Safe_safe_ACOC_204943.4894	AACACCCAAGTCTCAAATT
0Safe_safe_ACOC_204965.4916	ACGAAGAGGAGATATCTTA
0Safe_safe_ACOC_204966.4917	AAGGAATCACTGAGTCAGT
0Safe_safe_ACOC_204977.4928	GCATTTCATCGCTACTATC
0Safe_safe_ACOC_204984.4935	TTCACAACATAGCCTTCA
0Safe_safe_ACOC_204985.4936	CAACATATCTTCAAAAT
0Safe_safe_ACOC_205007.4958	AACTGCAACTAGGAAAAAA
0Safe_safe_ACOC_205012.4963	TTGATCTTATCTAATTTGG
0Safe_safe_ACOC_205014.4965	GTTGAGCTCTGTAGTGCG
0Safe_safe_ACOC_205015.4966	AGAGCCTCATTAGTGTCCT
0Safe_safe_ACOC_205047.4998	TCTGATAACTTGTGTTACT
0Safe_safe_ACOC_205050.5001	AGAATCTGCTATTGCCAAT
0Safe_safe_ACOC_205052.5003	TCTCTTTCACTATTGCCAA
0Safe_safe_ACOC_205064.5015	TACTGAAAACATATATCTG
0Safe_safe_ACOC_205067.5018	CAGGTATCAGGCATAGAGC
0Safe_safe_ACOC_205070.5021	ACTTAGATGAATACACTGG
0Safe_safe_ACOC_205074.5025	AATACAAGGTGATGCCTGT
0Safe_safe_ACOC_205076.5027	AGAAAAGACGTGTATTTCC
0Safe_safe_ACOC_205077.5028	AAACTGCTCTGTGACCGT
0Safe_safe_ACOC_205082.5033	ATCCTTCCTATAGCAGCTA
0Safe_safe_ACOC_205093.5044	GACCCCAGAACTGAAATCA
0Safe_safe_ACOC_205099.5050	AGGTCACTAAATCTGAGAA
0Safe_safe_ACOC_205110.5061	TTCAAATAATAGGGTGCAT
0Safe_safe_ACOC_205119.5070	TAATCTGACACTCATTGCA
0Safe_safe_ACOC_205129.5080	CTGTTTATTGTTAAGTAG
0Safe_safe_ACOC_205130.5081	GTCGAGGTATGTTTGTATA
0Safe_safe_ACOC_205146.5097	TGGTTAGAGAAATACGTG
0Safe_safe_ACOC_205147.5098	TGATGAGGTCGCTGAAGTT
0Safe_safe_ACOC_205151.5102	AGTGGAATAAATAAAAAGA
0Safe_safe_ACOC_205167.5118	GCCCTTTAAGAAAGTCTA
0Safe_safe_ACOC_205168.5119	AGACTATTAGATCGTATGT
0Safe_safe_ACOC_205177.5128	ATAGAGGGAAAATTAGTT
0Safe_safe_ACOC_205178.5129	GAATTCACAAAGTATAACA
0Safe_safe_ACOC_205187.5138	TCTATTAAATAAAGAGCT
0Safe_safe_ACOC_205197.5148	CACTATAGAACTCTAGGA
0Safe_safe_ACOC_205201.5152	TTTAAAACTACCACTCCAC
0Safe_safe_ACOC_205210.5161	AACAGAGTTGGGCCTTCAC
0Safe_safe_ACOC_205219.5170	TCCATTCAATTTGGACATG
0Safe_safe_ACOC_205221.5172	CTAATCAATGGTCTTT
0Safe_safe_ACOC_205222.5173	CTGAGAGTGGTAGTCTGGC
0Safe_safe_ACOC_205224.5175	TAGATAACGGTGTCTACCG
0Safe_safe_ACOC_205230.5181	TGCCACACCCATGACTTTC
0Safe_safe_ACOC_205238.5189	TTGATAAATTCCAAAGGAC
0Safe_safe_ACOC_205242.5193	GGAAGTCCTGGGGTTTGAT
0Safe_safe_ACOC_205244.5195	CTGAAGAAGTCATCCTATA
0Safe_safe_ACOC_205247.5198	AATACCTTTGAGAATCTAT
0Safe_safe_ACOC_205256.5207	TATTCATTTGAATGGAAAG
0Safe_safe_ACOC_205258.5209	CTTTGGGAAAGGTGAATAA
0Safe_safe_ACOC_205269.5220	AACACCAAAACAGCATAGG
0Safe_safe_ACOC_205282.5233	ATATCCCGAGTATGAGAGA
0Safe_safe_ACOC_205286.5237	TAAACATAGGTGAAATACC
0Safe_safe_ACOC_205287.5238	CTCAGATCTGCTATATGTG
0Safe_safe_ACOC_205291.5242	GATATAAGACAGTCCCAC
0Safe_safe_ACOC_205293.5244	TTTCCCTTCACCACCCGC
0Safe_safe_ACOC_205294.5245	ATGTGTTTGTGACTACCAT
0Safe_safe_ACOC_205296.5247	AATACCCGTACTCTTTAAG
0Safe_safe_ACOC_205297.5248	GCATTGACTATTAGAGTC
0Safe_safe_DTKP_205307.5258	ATCTCTAGACGTATACTTT
0Safe_safe_DTKP_205313.5264	AAGTTCTCCTTTAACCAAT
0Safe_safe_DTKP_205322.5273	GTAGTACTATCTACCCTCA
0Safe_safe_DTKP_205329.5280	CCTGCAAAGCATTAGGCTG
0Safe_safe_DTKP_205332.5283	CTAAAAATAAGGTAAATTC
0Safe_safe_DTKP_205338.5289	TACTCACAGTTACATGTA
0Safe_safe_DTKP_205341.5292	GGTCATTTCTTGCAAGTTC
0Safe_safe_DTKP_205345.5296	AACAATATATGTTGGTGC
0Safe_safe_DTKP_205351.5302	TAGATGAGCTCTTATCAGT
0Safe_safe_DTKP_205360.5311	ACCATCAGGATAAATCGAA
0Safe_safe_DTKP_205362.5313	ACAGGCATAACATCTTATG
0Safe_safe_DTKP_205369.5320	GAACCCTCATTTAGAATAT
0Safe_safe_DTKP_205370.5321	TTAACTTTCAGCAATTGTA
0Safe_safe_DTKP_205374.5325	TTGTAATTTAAAGCACTCA
0Safe_safe_DTKP_205376.5327	TGGTGACTGTTATGAATG
0Safe_safe_DTKP_205382.5333	GAGATTTGCAATAAGTGAT
0Safe_safe_DTKP_205390.5341	TAATTGACCTAGCTAGATC
0Safe_safe_DTKP_205398.5349	GTGTATACACTGTGTTGA
0Safe_safe_DTKP_205407.5358	TTACTGATACCAGTCCCTG
0Safe_safe_DTKP_205412.5363	CACGTCTAAATTTACTTT
0Safe_safe_DTKP_205413.5364	TTCCTAACCTGGATTATAC
0Safe_safe_DTKP_205418.5369	CTGAGGAGCATCAAACTCC
0Safe_safe_DTKP_205420.5371	CAGAAAGTGATCTTTACAT
0Safe_safe_DTKP_205422.5373	GTTATATCAGTACATTACT
0Safe_safe_DTKP_205424.5375	GAGGTGAAAAAAGATCCA
0Safe_safe_DTKP_205427.5378	CTTGGGATGTTACCCATTA
0Safe_safe_DTKP_205453.5404	TACCAGAACAATAGCTGAT
0Safe_safe_DTKP_205454.5405	AGTGATTTGTCTAGGAGC
0Safe_safe_DTKP_205467.5418	TTGTTGGGATATAAAGGGA
0Safe_safe_DTKP_205481.5432	TTAACAAAAGTGACTGTTG
0Safe_safe_DTKP_205487.5438	AATATTGGGGGGCGGGGTA
0Safe_safe_DTKP_205514.5465	ACCTAAGTTTGAGAATGAG
0Safe_safe_DTKP_205517.5468	AGTCATAAATATGCAC
0Safe_safe_DTKP_205522.5473	TACACTTGAGTCTTTAGT
0Safe_safe_DTKP_205525.5476	AGAAATGAACTCAAATATT
0Safe_safe_DTKP_205527.5478	TCACCATTTGTAATTAATG
0Safe_safe_DTKP_205538.5489	ACATGTCCTAATTGTATGG
0Safe_safe_DTKP_205552.5503	AAGTTGAATAAGATCACAA
0Safe_safe_DTKP_205553.5504	AGTGTATTTCTTTATTA
0Safe_safe_DTKP_205554.5505	ATATTCATCAGCTAGTTG
0Safe_safe_DTKP_205571.5522	CTCTGCATCTTTCCCCAGG
0Safe_safe_DTKP_205578.5529	AGCAATGACAACTCCAAGA
0Safe_safe_DTKP_205579.5530	AAGATGCATGGACCTACCA
0Safe_safe_DTKP_205580.5531	ATTCTAAGCAAAGGACAGA
0Safe_safe_DTKP_205591.5542	GAGGTTTACATTCAGGAAT
0Safe_safe_DTKP_205592.5543	GCCCCTGAAATGTTCTGAT
0Safe_safe_DTKP_205601.5552	TACCTCAAAGTGTTCCCTG
0Safe_safe_DTKP_205615.5566	TGTCACTTGTGAGCCGATG
0Safe_safe_DTKP_205619.5570	ATGGCCACGGAGCAAAAT
0Safe_safe_DTKP_205625.5576	ACATTGCAGAGAGGCAATC
0Safe_safe_DTKP_205634.5585	CCATCCTACCAGGAGATA
0Safe_safe_DTKP_205651.5602	GGAGCCCTGGGCAGGTTCA
0Safe_safe_DTKP_205656.5607	CTGACCACTCACTCTCGT
0Safe_safe_DTKP_205661.5612	GAGCAAAATGCTAAAGGC
0Safe_safe_DTKP_205665.5616	ACCTCTGCAATGTGCACAC
0Safe_safe_DTKP_205667.5618	ACAAGCTACATAGGTGGGC
0Safe_safe_DTKP_205668.5619	AACAACTATCATTGCAAAT
0Safe_safe_DTKP_205675.5626	CTCACTGTCAACTCATTAG
0Safe_safe_DTKP_205693.5644	CAATATGATCTCATTTGTG
0Safe_safe_DTKP_205697.5648	AACTGAGCTTCTACCATGC
0Safe_safe_DTKP_205699.5650	CGATTCTCCGATTTACAGA
0Safe_safe_DTKP_205701.5652	AAAAGATCTCTACCAGGAA
0Safe_safe_DTKP_205709.5660	ACTCTAATCTCTCATCTA
0Safe_safe_DTKP_205713.5664	TTGGACTAAAAATTGAGTT
0Safe_safe_DTKP_205714.5665	ATGAAAATTAAAGGGAAGT
0Safe_safe_DTKP_205725.5676	ATAGTAGCAGTTACATGAT
0Safe_safe_DTKP_205730.5681	ATTCTGCTAACTTATAAAC
0Safe_safe_DTKP_205735.5686	AGTTTACAAAAGTGGGGT
0Safe_safe_DTKP_205739.5690	TAACTTAAAAGCCATTTCT
0Safe_safe_DTKP_205741.5692	GAAGGCTGTTGCACAAAG
0Safe_safe_DTKP_205757.5708	GTATGAGTTTATCAGTAG
0Safe_safe_DTKP_205759.5710	AGAAGAAGTGTCTGAAATA
0Safe_safe_DTKP_205776.5727	TTATGAACATGCTGTATGC
0Safe_safe_DTKP_205778.5729	CTAAAGTTCGTTGGTATC
0Safe_safe_DTKP_205779.5730	GGCTCTATGAAGAGTGTAC
0Safe_safe_DTKP_205781.5732	AAAAGACCTCATTAGAGTG
0Safe_safe_DTKP_205794.5745	GGTGTTATAAGTGTTGTG
0Safe_safe_DTKP_205811.5762	TGTTCAGGACATGTACTCA
0Safe_safe_DTKP_205813.5764	ACAATATTCTACCTCTTGT
0Safe_safe_DTKP_205818.5769	ATGGCGTTCAACTTCGCT
0Safe_safe_DTKP_205824.5775	CTAATGTAGATCAAGTTAT
0Safe_safe_DTKP_205827.5778	TCAGCATTAAACATGCTTA
0Safe_safe_DTKP_205828.5779	GCCAAAAGTCCCAGAGCTT
0Safe_safe_DTKP_205829.5780	CATGACTGAGATATTG
0Safe_safe_DTKP_205831.5782	AAATATCTTGTATGTAAGT
0Safe_safe_DTKP_205832.5783	TTATTATTGAGTTGGTATA
0Safe_safe_DTKP_205833.5784	AAATTTCATGGGAAAATAG
0Safe_safe_DTKP_205834.5785	ACCTTGACCAAAGATATTA
0Safe_safe_DTKP_205858.5809	CAGTAGATACAAGAAATCT
0Safe_safe_DTKP_205864.5815	CGAGATAAGGGAAATAAGC
0Safe_safe_DTKP_205865.5816	TGGAGTGGCGGAATCAGAT
0Safe_safe_DTKP_205871.5822	CTATTGTTGACAGGGGGAT
0Safe_safe_DTKP_205877.5828	AGTTTAGAGCTAGGCTCTG
0Safe_safe_DTKP_205884.5835	CTGATCCATCTATAAACA
0Safe_safe_DTKP_205897.5848	CGTTTCCAATCCCAGAGAG
0Safe_safe_DTKP_205900.5851	AGACTAAATGCGGGAAAGA
0Safe_safe_DTKP_205901.5852	AAGTCATCTTACAATACGA
0Safe_safe_DTKP_205909.5860	TAAGCCAAATTTCCTGGAA
0Safe_safe_DTKP_205912.5863	AAAAAGGTAGAACTAACC
0Safe_safe_DTKP_205913.5864	ATTCAGTCACATCACAATA
0Safe_safe_DTKP_205937.5888	CTACTTTGATCATCCCATT
0Safe_safe_DTKP_205957.5908	CTAGCTTGTTACTGAGCAT
0Safe_safe_DTKP_205978.5929	AAATATCATGATGGTGAAG
0Safe_safe_DTKP_205980.5931	TAAGATTATTAACCCCTTC
0Safe_safe_DTKP_205998.5949	TATGAACTGATACTAATAA
0Safe_safe_DTKP_206002.5953	GTGATGATAGTCAAATACC
0Safe_safe_DTKP_206010.5961	GAACCCACAGATATAGCTA
0Safe_safe_DTKP_206025.5976	AGCGTGGAGGGCCCCCGA
0Safe_safe_DTKP_206027.5978	TCAAATAGAAAACAGGAAC
0Safe_safe_DTKP_206032.5983	GCTAAGAAAGGTGTTCAAT
0Safe_safe_DTKP_206034.5985	CAAAATAGCCGCACAGAAA
0Safe_safe_DTKP_206047.5998	AGAGGAGCAACATATGCAA
0Safe_safe_GEEX_206050.1501	GATTCTTCTGACTCATT
0Safe_safe_GEEX_206058.1509	TTTCCTACACGTTATC
0Safe_safe_GEEX_206060.1511	TGCACCACATTAACATA
0Safe_safe_GEEX_206069.1520	TATACTATGATGACCTT
0Safe_safe_GEEX_206088.1539	AAACTCTTACGCAGTA
0Safe_safe_GEEX_206103.1554	TTTGGAGCATCCCTACC
0Safe_safe_GEEX_206124.1575	CTCTGTTCTTGTCAAAG
0Safe_safe_GEEX_206126.1577	GATTTGCAAATATCGTT
0Safe_safe_GEEX_206127.1578	CTATAAAAGTCATATGA
0Safe_safe_GEEX_206132.1583	TAGAAAAAGGACAAACG
0Safe_safe_GEEX_206137.1588	TCTCTGGTACTTGAATG
0Safe_safe_GEEX_206140.1591	GTGGTCACTGAAGCGTG
0Safe_safe_GEEX_206147.1598	GACGAAGCTTCTATCTT
0Safe_safe_GEEX_206149.1600	CTACCGATAACCAAAAA
0Safe_safe_GEEX_206161.1612	ACAGATGTAGTGGTAC
0Safe_safe_GEEX_206164.1615	AATGGGTATGATTATTT
0Safe_safe_GEEX_206171.1622	CTGGTGACCATGATTTG
0Safe_safe_GEEX_206174.1625	TGTCCTGAGTTCCTAGT
0Safe_safe_GEEX_206176.1627	CTTTATCATTGGGGCAG
0Safe_safe_GEEX_206179.1630	ATTATTCACCTTGGGCA
0Safe_safe_GEEX_206185.1636	TTAGTTGGATTCAGATA
0Safe_safe_GEEX_206202.1653	GGGAGTGCTTCTTACAA
0Safe_safe_GEEX_206205.1656	ACTTACTTACAAATTCC
0Safe_safe_GEEX_206207.1658	AACTCCTGAGCCAATTT
0Safe_safe_GEEX_206209.1660	AATGCAGCAACTGGCAA
0Safe_safe_GEEX_206210.1661	TTTCATGCCAATTTGGA
0Safe_safe_GEEX_206212.1663	TCTCATGAGTTAGATAT
0Safe_safe_GEEX_206225.1676	CTTGGTCATAGTGCCCT
0Safe_safe_GEEX_206226.1677	TAATTGTTGCATCAAGC
0Safe_safe_GEEX_206241.1692	TTGATACCTTCAAAATG
0Safe_safe_GEEX_206242.1693	GCTCCCTTGGATAAAGA
0Safe_safe_GEEX_206245.1696	TCTTATTCAATGTGCTC
0Safe_safe_GEEX_206248.1699	TCACTTCTGCTCCACTA
0Safe_safe_GEEX_206251.1702	GCTGGCCAAGAAGGCAT
0Safe_safe_GEEX_206253.1704	AAGTAGAGTACATTAGA
0Safe_safe_GEEX_206254.1705	AGCCCAGGCTAAAAAGT
0Safe_safe_GEEX_206255.1706	TCTATTGATACACACAG
0Safe_safe_GEEX_206256.1707	TCATACATGTATTTGGA
0Safe_safe_GEEX_206262.1713	CCTTCCCTGCCAAGGGT
0Safe_safe_GEEX_206266.1717	ATGGCATCATCGGTTC
0Safe_safe_GEEX_206268.1719	AGGCATCAATAAGTCAG
0Safe_safe_GEEX_206279.1730	TTTCCTCCATTACTGAT
0Safe_safe_GEEX_206282.1733	TTATGATAAATCCCATA
0Safe_safe_GEEX_206285.1736	TCAAGCCTAAAATGTTC
0Safe_safe_GEEX_206290.1741	GCACATCTGTGTAACAA
0Safe_safe_GEEX_206305.1756	ATATCCTCCCCTAGTG
0Safe_safe_GEEX_206306.1757	AAGAAGGTGTACTGATC
0Safe_safe_GEEX_206309.1760	GATGCAATTTGAAAGTA
0Safe_safe_GEEX_206310.1761	CTTACACGCAATTCCT
0Safe_safe_GEEX_206317.1768	GAGGATCTTACAGCTA
0Safe_safe_GEEX_206331.1782	TTGGAGTAGAATAGTTA
0Safe_safe_GEEX_206339.1790	GGTAGTACAGGTCAAG
0Safe_safe_GEEX_206350.1801	AAAAGTTTCAATCTAAG
0Safe_safe_GEEX_206352.1803	ATAACCCTAGTGGTAA
0Safe_safe_GEEX_206368.1819	TTGGTCTCTAGTCCTTT
0Safe_safe_GEEX_206371.1822	TATCTGTACGTTGTAT
0Safe_safe_GEEX_206385.1836	TCTCTTTCTCCTCAGAC
0Safe_safe_GEEX_206393.1844	ATGACACAGATGGCTCA
0Safe_safe_GEEX_206395.1846	AGGGACAATGCTTTCTC
0Safe_safe_GEEX_206400.1851	TGGGTCCTGGCTAGTCA
0Safe_safe_GEEX_206413.1864	GGGCAAGAAACAGCAAC
0Safe_safe_GEEX_206427.1878	AAGATAGATAGTACAGC
0Safe_safe_GEEX_206433.1884	TTTCACACATAGGCAAT
0Safe_safe_GEEX_206435.1886	ACTATAGTTTCCCTAG
0Safe_safe_GEEX_206439.1890	TAGAGTAAGCCTCTAT
0Safe_safe_GEEX_206441.1892	CTCAAATAGATGACATT
0Safe_safe_GEEX_206446.1897	GTAAGGAATTGCTCACC
0Safe_safe_GEEX_206447.1898	TGCATCATTGCGGTGC
0Safe_safe_GEEX_206464.1915	TAATTTATAGACTGAGT
0Safe_safe_GEEX_206472.1923	ATACAAACTTTGAAGAG
0Safe_safe_GEEX_206480.1931	GAAGAGCCAACCTTTCT
0Safe_safe_GEEX_206481.1932	GTAGTAGTAAATAGTCA
0Safe_safe_GEEX_206489.1940	ATAGGTACTGTCCCCA
0Safe_safe_GEEX_206490.1941	CAAAAGGCCTTAACCAA
0Safe_safe_GEEX_206492.1943	TTCTCACACCCTCTTCA
0Safe_safe_GEEX_206494.1945	GCACTCATATTTCCTAA
0Safe_safe_GEEX_206503.1954	TGTCTATGGGAGAGATT
0Safe_safe_GEEX_206513.1964	ATATGGCTCCTAAATAT
0Safe_safe_GEEX_206523.1974	TCACCTGGAGAGACCTT
0Safe_safe_GEEX_206528.1979	TGTCAGATTTATTAATA
0Safe_safe_GEEX_206529.1980	GCACTATTCCAGTATTG
0Safe_safe_GEEX_206532.1983	AGGAGTTGCCTAATCCA
0Safe_safe_GEEX_206539.1990	ATAGATTCACTGCCCAT
0Safe_safe_GEEX_206549.2000	TCTATGCCCATCAAAGT
0Safe_safe_GEEX_206551.2002	AATAGTAAGACCCAGGC
0Safe_safe_GEEX_206564.2015	TAATGAGTGCTGCTATG
0Safe_safe_GEEX_206568.2019	ATTGAGAAGATGGCCCA
0Safe_safe_GEEX_206577.2028	AAACCTATTCAGACCTC
0Safe_safe_GEEX_206578.2029	AATACGTTTGTTAAAAG
0Safe_safe_GEEX_206579.2030	TAATGCAGTGTTTAATC
0Safe_safe_GEEX_206589.2040	AATATGGGGAAAGATCA
0Safe_safe_GEEX_206597.2048	GATATATTCCACCAATC
0Safe_safe_GEEX_206606.2057	GGAACTTGGCCATCTGT
0Safe_safe_GEEX_206608.2059	TGACTGATATGGAGTGA
0Safe_safe_GEEX_206610.2061	TAGTCAGTTAATTACAA
0Safe_safe_GEEX_206611.2062	TGCCTCTATGAATTCAG
0Safe_safe_GEEX_206614.2065	TTTAGTTCTAACTGTCC
0Safe_safe_GEEX_206615.2066	AGGTGCTAGCTTCATA
0Safe_safe_GEEX_206616.2067	GGACCTATTCTCTTGGC
0Safe_safe_GEEX_206621.2072	GCTGATAATGAAATCTA
0Safe_safe_GEEX_206623.2074	TAGTGTTAAGCAATTAT
0Safe_safe_GEEX_206629.2080	TTATAAAGCTGGGGACA
0Safe_safe_GEEX_206642.2093	GAGGCTGTAAATCTCAA
0Safe_safe_GEEX_206650.2101	CTTAATACACCATGGGC
0Safe_safe_GEEX_206663.2114	CCCTAGATACAAGCAT
0Safe_safe_GEEX_206664.2115	AAGCATATCCTAATTG
0Safe_safe_GEEX_206665.2116	CGAAGAGATGGTCCTT
0Safe_safe_GEEX_206675.2126	CAAATAAAACCTGATAT
0Safe_safe_GEEX_206687.2138	TATCTGGCAAAAAGATT
0Safe_safe_GEEX_206697.2148	GTTAATAAACTTTGGGG
0Safe_safe_GEEX_206701.2152	ACTAGGAAGGGCCTTAA
0Safe_safe_GEEX_206711.2162	TTGTTGAATACTTATAA
0Safe_safe_GEEX_206714.2165	TACCATGGGCCAATAT
0Safe_safe_GEEX_206717.2168	ACAGAATTCCTATTGAG
0Safe_safe_GEEX_206722.2173	GCACGAAGCTTAATAAC
0Safe_safe_GEEX_206727.2178	CAGAGCATCAGACATGA
0Safe_safe_GEEX_206735.2186	GAAACAAATTGTTTGTT
0Safe_safe_GEEX_206738.2189	CAAGAAGTCCACAAACA
0Safe_safe_GEEX_206739.2190	CCAGAACTTCCCCTTTC
0Safe_safe_GEEX_206740.2191	TAGAATTGTCTCTACTG
0Safe_safe_GEEX_206745.2196	CCCAGCAACTCCATCAT
0Safe_safe_GEEX_206753.2204	TTTATGGACCATCATAA
0Safe_safe_GEEX_206754.2205	TTGATGTTCATTGTCTT
0Safe_safe_GEEX_206762.2213	AGGAGCTGATAACAGCT
0Safe_safe_GEEX_206772.2223	ACAGTATCTTGCTTAAA
0Safe_safe_GEEX_206780.2231	ATAAATTATCTGAACAG
0Safe_safe_GEEX_206786.2237	ATGCAACCAGTGAGAAT
0Safe_safe_GEEX_206796.2247	GAACAGAATTGGTAATA
0Safe_safe_GEEX_206797.2248	TTGGTGACTAATGTTAG
0Safe_safe_MEPR_206806.1006	AAACATATTTGGCTTGG
0Safe_safe_MEPR_206813.1013	ACCTAGAATTGTGTAAG
0Safe_safe_MEPR_206815.1015	CATTGTACCTGTGTAGA
0Safe_safe_MEPR_206819.1019	TCTGGTTGCCATTCTAG
0Safe_safe_MEPR_206820.1020	GAATTTAGGTTTATAAC
0Safe_safe_MEPR_206832.1032	CACTTGTGAGGGTGTTA
0Safe_safe_MEPR_206849.1049	AGGTGATCTTCAGTTTA
0Safe_safe_MEPR_206850.1050	TAGTCTGATTTAACCTT
0Safe_safe_MEPR_206859.1059	TATCTGGTGTGCATGTC
0Safe_safe_MEPR_206861.1061	TAATAGTTATGGAATAG
0Safe_safe_MEPR_206863.1063	GCAATGACCATCATATT
0Safe_safe_MEPR_206872.1072	TGGCATCTTAAGAGCAA
0Safe_safe_MEPR_206881.1081	TCACTAGACAGCTCTTA
0Safe_safe_MEPR_206893.1093	CTGTGTTGATAAGATCA
0Safe_safe_MEPR_206904.1104	TCCTCATCTCCAACAGA
0Safe_safe_MEPR_206907.1107	GCTAATGTATGTTCCTA
0Safe_safe_MEPR_206911.1111	TGCTGGGCTAGATGTTA
0Safe_safe_MEPR_206924.1124	CCAGAAGGTGCATCGG
0Safe_safe_MEPR_206927.1127	TAGTAGTAGGTACTTTG
0Safe_safe_MEPR_206929.1129	ATCAGTTAAGCATGAGT
0Safe_safe_MEPR_206931.1131	AAGAGTTTACTTTACAC
0Safe_safe_MEPR_206958.1158	AAGGATATTTACAGTAC
0Safe_safe_MEPR_206960.1160	GATGAATATCTGTTCAA
0Safe_safe_MEPR_206962.1162	TTGATGGAAACCCATTT
0Safe_safe_MEPR_206963.1163	GAGATATCCCTAAACTG
0Safe_safe_MEPR_206964.1164	TAAGTCACTCCTCTGTA
0Safe_safe_MEPR_206971.1171	TATTACCTGTAGTGCTG
0Safe_safe_MEPR_206975.1175	GGATAACCTAAGGGACA
0Safe_safe_MEPR_206978.1178	TATCTTAGTTTGGTAC
0Safe_safe_MEPR_206990.1190	AACCCATTGTCTGAAAA
0Safe_safe_MEPR_207000.1200	GATACATTGCTAGGTAG
0Safe_safe_MEPR_207003.1203	AACAGTTCCTTGCTGAA
0Safe_safe_MEPR_207006.1206	AGGGGGGTTCACCTAGA
0Safe_safe_MEPR_207008.1208	TCACCTAAGTAGATAAA
0Safe_safe_MEPR_207010.1210	TCTCCTTAGATTAACTA
0Safe_safe_MEPR_207012.1212	GGCATACAAATTGTTCT
0Safe_safe_MEPR_207016.1216	ATTTGAAACAACCCGGA
0Safe_safe_MEPR_207041.1241	GTATTAGTTTAGTATTG
0Safe_safe_MEPR_207054.1254	ATAGGTGACCCATCTTC
0Safe_safe_MEPR_207057.1257	AACCCAAAGACTAGGTT
0Safe_safe_MEPR_207078.1278	ATGATGTGAAGTGTTCT
0Safe_safe_MEPR_207097.1297	GAGCCCACTTCAAGTAT
0Safe_safe_MEPR_207099.1299	TGCATTGTGTCTAAGGC
0Safe_safe_MEPR_207105.1305	ACTCTGTGCTAATTGGA
0Safe_safe_MEPR_207110.1310	ACTTGGGAATAAACCCA
0Safe_safe_MEPR_207118.1318	CATGCTCTTTGTACTAG
0Safe_safe_MEPR_207123.1323	GTAGTCCTGCATCCTTC
0Safe_safe_MEPR_207143.1343	TAAATGGGGGAACATCC
0Safe_safe_MEPR_207163.1363	TAATCTTACAGACTAAT
0Safe_safe_MEPR_207172.1372	TATAAAAGCTGACATGC
0Safe_safe_MEPR_207179.1379	ACTATTCCTGATAGCTA
0Safe_safe_MEPR_207187.1387	AGTTAGAGCATTACTTC
0Safe_safe_MEPR_207188.1388	GCAGAGGTACCTTGAAA
0Safe_safe_MEPR_207193.1393	CACTACTAGGAAAGTAG
0Safe_safe_MEPR_207194.1394	TTTAATGTGCTGCCCCT
0Safe_safe_MEPR_207199.1399	GGTAATTGATAAATACC
0Safe_safe_MEPR_207219.1419	CTGGAAATGGTAACGTG
0Safe_safe_MEPR_207227.1427	AGAGTGAATGTGTGACT
0Safe_safe_MEPR_207229.1429	GTGTTTGGAGAAGCAAT
0Safe_safe_MEPR_207236.1436	TGGGTCATTATCGCAGT
0Safe_safe_MEPR_207237.1437	GCACAGTCGGGCGGGCT
0Safe_safe_MEPR_207239.1439	TGAATGTTGTGACTCAC
0Safe_safe_MEPR_207241.1441	GTCTAGGGTACCCACCA
0Safe_safe_MEPR_207242.1442	GCATATCAGCTAATGCA
0Safe_safe_MEPR_207250.1450	GAGTACTCAATGGATAA
0Safe_safe_MEPR_207254.1454	TTCTGTAAACTATGTGT
0Safe_safe_MEPR_207261.1461	GACAGTGGGTCCCCCAG
0Safe_safe_MEPR_207264.1464	GGTTCTACCTATTTCAT
0Safe_safe_MEPR_207267.1467	GGTAGTGGTGCTTTAGC
0Safe_safe_MEPR_207268.1468	GGTCCTTATAACCTTCC
0Safe_safe_MEPR_207283.1483	TCACTTATTTCAACCTC
0Safe_safe_MEPR_207294.1494	CAAAACGATGCCAATAG
0Safe_safe_MEPR_207295.1495	TGGTCAAAATGCACCCA
0Safe_safe_MEPR_207305.755	CATTTGTAATTATGACT
0Safe_safe_MEPR_207306.756	TGAAGATTCCTCCATAT
0Safe_safe_MEPR_207311.761	ATCTCCTACAGTGTCGG
0Safe_safe_MEPR_207317.767	CTAACTGAGTGGTAGAA
0Safe_safe_MEPR_207323.773	GTTCCATTAGCTTGCAT
0Safe_safe_MEPR_207326.776	AAACCTTCTGGGTCCCT
0Safe_safe_MEPR_207331.781	GCATCTCCCCGTTCAAG
0Safe_safe_MEPR_207342.792	AGATCCCAGCCTCGTA
0Safe_safe_MEPR_207349.799	GCATAAATTGGAACTTC
0Safe_safe_MEPR_207358.808	GATCCCATGTCAAATTT
0Safe_safe_MEPR_207368.818	CATATACTAAGACAACA
0Safe_safe_MEPR_207372.822	CAAAGATACCACTAACA
0Safe_safe_MEPR_207378.828	TGTCTCACAATAGAGTA
0Safe_safe_MEPR_207382.832	TGTGGCTAATTAGATGA
0Safe_safe_MEPR_207400.850	ACTAACCACTAGAATCA
0Safe_safe_MEPR_207412.862	CAGAGGATCAAGTATAG
0Safe_safe_MEPR_207415.865	AACTCGAATTACAATCA
0Safe_safe_MEPR_207416.866	AGTTAATCTTCAAGAGT
0Safe_safe_MEPR_207417.867	AAATAACTTAAGCCTGT
0Safe_safe_MEPR_207418.868	TATTCCCATACTAGAAC
0Safe_safe_MEPR_207428.878	TTCATTAGTAGAAGTAT
0Safe_safe_MEPR_207431.881	GTCATGGCACGCAGTGT
0Safe_safe_MEPR_207434.884	GGCTGTCAAGGGATATA
0Safe_safe_MEPR_207441.891	TCTGCTAGTTTACCGTT
0Safe_safe_MEPR_207472.922	TTCCATGCCATATTTCA
0Safe_safe_MEPR_207486.936	CCCTGTACAATAGCTCA
0Safe_safe_MEPR_207493.943	AGGCACATGCTGGAAGT
0Safe_safe_MEPR_207499.949	ATGAGCACTACCACTCA
0Safe_safe_MEPR_207514.964	CAAATATGTGGCGGTC
0Safe_safe_MEPR_207519.969	GCATGGTTCTGCATGAA
0Safe_safe_MEPR_207523.973	CTCATCAAACAACGTGA
0Safe_safe_MEPR_207526.976	AGAATTACGATGGACTA
0Safe_safe_MEPR_207536.986	AATCTCTACCAGGCATT
0Safe_safe_MEPR_207546.996	CCCCGTGCTAGACATGA
0Safe_safe_MEPR_207549.999	TATTTGCTTCTTCCGA
0Safe_safe_PROT_207570.2271	TGGGTGCTCACAAGTCT
0Safe_safe_PROT_207575.2276	TTCCACTCCAGTCCACA
0Safe_safe_PROT_207577.2278	ACATTAGATTTCTGCCA
0Safe_safe_PROT_207587.2288	GTGAGATATAATATATG
0Safe_safe_PROT_207590.2291	ACGACGGTGATGAGGGA
0Safe_safe_PROT_207594.2295	TAGGAACAGCTCCAAAG
0Safe_safe_PROT_207604.2305	TTCTACAATTTAAGTAT
0Safe_safe_PROT_207612.2313	GAAGTATAATGAATCTG
0Safe_safe_PROT_207629.2330	ATCTGTAGTGAAATATT
0Safe_safe_PROT_207638.2339	TAAGGCAAGGACTCTGC
0Safe_safe_PROT_207649.2350	CAGACTCTCTTCTTATA
0Safe_safe_PROT_207650.2351	CTGCTGCTTCTTGTCGG
0Safe_safe_PROT_207651.2352	TCGAAGAATGAATGCAG
0Safe_safe_PROT_207652.2353	TTTATCTATAGATGCAG
0Safe_safe_PROT_207655.2356	AGTTTGTCAGAGAAATT
0Safe_safe_PROT_207656.2357	TAATTTGTTGTGCACTT
0Safe_safe_PROT_207661.2362	AAAGTCAACTGGTATAA
0Safe_safe_PROT_207684.2385	CAACATGATATTAATCT
0Safe_safe_PROT_207688.2389	GCAGAAGAGGCTGATTG
0Safe_safe_PROT_207722.2423	TACACTGGAGTAAATAA
0Safe_safe_PROT_207723.2424	TTCAACAGTGAATATGA
0Safe_safe_PROT_207729.2430	GAACTTACACAGAAAGC
0Safe_safe_PROT_207739.2440	GTCAAGCCCCTTTCCTT
0Safe_safe_PROT_207744.2445	TGGCAGTAGTAGAAACC
0Safe_safe_PROT_207746.2447	GTGGTGGAGAAATAAAC
0Safe_safe_PROT_207747.2448	CAGCCAGGGGAGTTTCA
0Safe_safe_PROT_207754.2455	AGTCCTCCATCCTGAGA
0Safe_safe_PROT_207760.2461	TTAGCAGTGGCCTATCT
0Safe_safe_PROT_207761.2462	GCTGCATAAAAACCTGC
0Safe_safe_PROT_207766.2467	TCCACTTCACTGAAAAG
0Safe_safe_PROT_207776.2477	TCAGCTCTGGTCAACCC
0Safe_safe_PROT_207789.2490	AAGGGACTACTTAACC
0Safe_safe_PROT_207790.2491	ACCACCAACTTGCCCCA
0Safe_safe_PROT_207791.2492	GAATAGTGAGAGTTCTC
0Safe_safe_PROT_207793.2494	TTGTGTTTAAAGACATT
0Safe_safe_PROT_207794.2495	GCTGCTTCAACTATAA
0Safe_safe_PROT_207799.2500	AAGCCATTATATAATTC
0Safe_safe_PROT_207803.2504	TATGGACTAAGATTCTA
0Safe_safe_PROT_207812.2513	GGTTCAAAAGTATGCC
0Safe_safe_PROT_207818.2519	GAAATGCAGAGAGGTTC
0Safe_safe_PROT_207829.2530	CAGTAGATGCCTTGATG
0Safe_safe_PROT_207834.2535	AGCATCTGGTTACAGTG
0Safe_safe_PROT_207837.2538	AGTCCATTATTATTTAG
0Safe_safe_PROT_207838.2539	CTATATAGTTTGGCAA
0Safe_safe_PROT_207839.2540	AAATATTACTCAAGGTT
0Safe_safe_PROT_207845.2546	ACTTTAGGTATACTCTT
0Safe_safe_PROT_207846.2547	ACCATAAATAATGCCTG
0Safe_safe_PROT_207852.2553	TACCAATGCTATTCAC
0Safe_safe_PROT_207855.2556	CATCTGGCCATGGGGCC
0Safe_safe_PROT_207859.2560	GTACAATGTCAGACTC
0Safe_safe_PROT_207862.2563	CAATTCTGTATGAATCA
0Safe_safe_PROT_207886.2587	CCTCTACAAAGTAATC
0Safe_safe_PROT_207890.2591	AAGCAATGTAAACTGCC
0Safe_safe_PROT_207897.2598	ATAGGGTGATTGTAAG
0Safe_safe_PROT_207901.2602	GGTTGGATTGGTGAAGA
0Safe_safe_PROT_207902.2603	AGTCGATATGAGTTTGT
0Safe_safe_PROT_207906.2607	TTTCAGGAAGCCAACAT
0Safe_safe_PROT_207909.2610	GGTTATCACAGGAGTGG
0Safe_safe_PROT_207924.2625	TAATGGGATCAGATGTG
0Safe_safe_PROT_207929.2630	AATTTATGGTGTCGGGA
0Safe_safe_PROT_207934.2635	ATAGTAACTTGGGCAGG
0Safe_safe_PROT_207939.2640	ACAGAGTTCAGACCTAC
0Safe_safe_PROT_207953.2654	GGGACCAACCACCTTGA
0Safe_safe_PROT_207954.2655	GCTCAAATAGATGCTT
0Safe_safe_PROT_207976.2677	TCACCATAGGATGACCA
0Safe_safe_PROT_207979.2680	AAATCTGTAACAAAGTG
0Safe_safe_PROT_207984.2685	CAAATATACAAAAGTAC
0Safe_safe_PROT_207986.2687	CAAAATTCTTAATTACT
0Safe_safe_PROT_207987.2688	AATTTCACAACTTAAAC
0Safe_safe_PROT_207988.2689	TGTTCTGTAAAACAGTG
0Safe_safe_PROT_207990.2691	AACAGCCTCCTCACATA
0Safe_safe_PROT_207993.2694	GCTATGCTCAAGGTCAG
0Safe_safe_PROT_207994.2695	GAGTTATGGCCAGTTTC
0Safe_safe_PROT_208001.2702	TTACTATTGCACACTTC
0Safe_safe_PROT_208005.2706	TACTATGTCACCTGGA
0Safe_safe_PROT_208008.2709	AGAGCTTGCTTAACTA
0Safe_safe_PROT_208018.2719	GTTACCATCACTACCC
0Safe_safe_PROT_208042.2743	CTTCAAGAGGCAATTAT
0Safe_safe_PROT_208059.2760	GTAAAAGGAGGTAGTCT
0Safe_safe_PROT_208062.2763	ATGCAGCAGAGCTCGT
0Safe_safe_PROT_208072.2773	CTTATAATTCTATCATC
0Safe_safe_PROT_208089.2790	TAAAGGCTACTAAGGC
0Safe_safe_PROT_208106.2807	GTTCCTGCCGTCTCTA
0Safe_safe_PROT_208108.2809	GATTGATATTGCCTTCT
0Safe_safe_PROT_208112.2813	TGCATCCCTGCTCATT
0Safe_safe_PROT_208126.2827	GTCTCTGTGTAGATTGT
0Safe_safe_PROT_208129.2830	TGAAGGGATCACCAAT
0Safe_safe_PROT_208149.2850	ACTAAAAAAGCAAGTGC
0Safe_safe_PROT_208157.2858	ACATTATTCAAGTCAGC
0Safe_safe_PROT_208166.2867	CCAGCAAATGTAAGATG
0Safe_safe_PROT_208168.2869	ACAAGTATGTATTTGCA
0Safe_safe_PROT_208169.2870	GTTGAGGTTTCTAAAAA
0Safe_safe_PROT_208173.2874	AGGTACCAACAAACAA
0Safe_safe_PROT_208175.2876	CAAATGAGAGCTGCATT
0Safe_safe_PROT_208179.2880	TTATGGCAATTACTAG
0Safe_safe_PROT_208183.2884	GTGTGGTGAATCAGTT
0Safe_safe_PROT_208188.2889	TGCATTTGTATGAATGC
0Safe_safe_PROT_208190.2891	GACCACATCCTAGAGTA
0Safe_safe_PROT_208196.2897	CAATTCTCATAAATATA
0Safe_safe_PROT_208197.2898	AGGACAATGGTACTCTT
0Safe_safe_PROT_208204.2905	ATTCCTGCTGTTCAAAG
0Safe_safe_PROT_208206.2907	GCTGCACCATCTACTGT
0Safe_safe_PROT_208215.2916	CATCACCCCCAGGCTTG
0Safe_safe_PROT_208220.2921	CTCACAAGGTGTTAAA
0Safe_safe_PROT_208222.2923	AAATGAGTAGAACTTCC
0Safe_safe_PROT_208224.2925	GGGTTAATAATGATATA
0Safe_safe_PROT_208226.2927	TTCATAGCTGGAACTA
0Safe_safe_PROT_208239.2940	CAATGTTCTGAAATCAG
0Safe_safe_PROT_208240.2941	ATACCTGTCTCTAAAAG
0Safe_safe_PROT_208254.2955	TAATTCATCCTGTGACT
0Safe_safe_PROT_208258.2959	AGGAATCTGGAGGTTCT
0Safe_safe_PROT_208269.2970	AGTTCCTTGGGGCTTCA
0Safe_safe_PROT_208279.2980	AAGTTCCAGAGATTCAA
0Safe_safe_PROT_208287.2988	CAGGAGTATAGTAAAAG
0Safe_safe_PROT_208296.2997	GTACGGTCTTAACAAT
0Safe_safe_PROT_208298.2999	GTACTCATAACATGAG
0Safe_safe_TMMO_208300.1	ACTTTGAGGAAGAGTCG
0Safe_safe_TMMO_208322.119	ACAAATTGAGACGCTAT
0Safe_safe_TMMO_208326.122	ATTCGATGGGCCTATG
0Safe_safe_TMMO_208331.127	GAGTAAGCCGTATCTGT
0Safe_safe_TMMO_208335.130	AAGATACCGGAACTTGT
0Safe_safe_TMMO_208336.131	TACCAGTTAGCACGGC
0Safe_safe_TMMO_208340.135	GTTAATCACGAACTTT
0Safe_safe_TMMO_208341.136	TTAGGTAAAACTACACC
0Safe_safe_TMMO_208350.144	GAATCCTGTGAAGTGAT
0Safe_safe_TMMO_208356.15	TCCCCCTCAGCCGTATT
0Safe_safe_TMMO_208365.158	GTATCGACCTTACATAT
0Safe_safe_TMMO_208378.17	ACCCCTGATAGTTTATA
0Safe_safe_TMMO_208382.173	ATGGGTATGCCACAATA
0Safe_safe_TMMO_208391.181	ACACAATGCGGTATGTT
0Safe_safe_TMMO_208395.185	TCAAAGCATGCCCTACC
0Safe_safe_TMMO_208407.196	ACTGATGCAATGCCTAT
0Safe_safe_TMMO_208409.198	TCCAGCCCTATATGTAA
0Safe_safe_TMMO_208412.20	TGGTGTATTGCTACAAA
0Safe_safe_TMMO_208417.204	GTACGTCATCTCTGTCC
0Safe_safe_TMMO_208427.213	GTAATCTTTCTTCGTGA
0Safe_safe_TMMO_208443.228	GATGACTCCCGAACCTT
0Safe_safe_TMMO_208458.241	CTGAACCTCAAAACTTG
0Safe_safe_TMMO_208459.242	GAGGTTATCATCATGTC
0Safe_safe_TMMO_208476.258	CCACCATGTTAAGATAC
0Safe_safe_TMMO_208487.268	TCAGCTAGATTGTCAGT
0Safe_safe_TMMO_208493.273	TTGTCCAAATATGCGGT
0Safe_safe_TMMO_208502.281	TAAGCTTGGCATTGACC
0Safe_safe_TMMO_208503.282	TAGAAAAACAACACGG
0Safe_safe_TMMO_208505.284	TCTATTCATTCTCGTT
0Safe_safe_TMMO_208515.293	GCGAGGATGTGTTCCAG
0Safe_safe_TMMO_208517.295	TGTCAATGAGTGTGCGT
0Safe_safe_TMMO_208520.298	TTTAAAGGGGGCGTGCC
0Safe_safe_TMMO_208527.303	AATACTTCTTAAAGCGA
0Safe_safe_TMMO_208531.307	ATCTTATTAATAGAGGT
0Safe_safe_TMMO_208542.317	TAAATCCCTAGCATGAC
0Safe_safe_TMMO_208543.318	ACATCATTCACGGAATA
0Safe_safe_TMMO_208556.33	TGGCGTTGCTGTGGCGA
0Safe_safe_TMMO_208559.332	GATCCAGTGGCCCCTCG
0Safe_safe_TMMO_208560.333	CTTCCTTAGGCAACCTT
0Safe_safe_TMMO_208573.345	CATGCCAATGGTCCATC
0Safe_safe_TMMO_208574.346	CTACCTGATAGTACTGC
0Safe_safe_TMMO_208582.353	AGATGTTACAGGATTGT
0Safe_safe_TMMO_208585.356	AATCATATTCAGACTAG
0Safe_safe_TMMO_208592.362	ATACAGGTCATGGCCAT
0Safe_safe_TMMO_208598.368	GGCCATCCTCATTTGAA
0Safe_safe_TMMO_208606.375	ACAAGAACCCTATCAAC
0Safe_safe_TMMO_208613.381	GTCTGATGCCTAAAGGT
0Safe_safe_TMMO_208625.392	GCAATTTGTCCTTAGGT
0Safe_safe_TMMO_208626.393	GTTCTATATTGATACTA
0Safe_safe_TMMO_208634.40	GGTTCGTTCCTTAACCC
0Safe_safe_TMMO_208646.410	GGTAGCTGCTTTGTTTA
0Safe_safe_TMMO_208648.412	CACATAAGGACATTAGC
0Safe_safe_TMMO_208650.414	TATTGAACACTCACTCA
0Safe_safe_TMMO_208659.422	AGAGGGACATCAAATAG
0Safe_safe_TMMO_208675.437	TGGGTCATTTGGACTAC
0Safe_safe_TMMO_208678.44	AGTAAACTAGCGCATTG
0Safe_safe_TMMO_208679.440	GCTACTAACTCAGGTTT
0Safe_safe_TMMO_208680.441	TAGCCCTAGTGCCTTTA
0Safe_safe_TMMO_208686.447	TTATCTGTATCTACACT
0Safe_safe_TMMO_208692.452	GCCTTACCAGCTGTACC
0Safe_safe_TMMO_208698.458	ATGAACCTGCTCGAGTA
0Safe_safe_TMMO_208701.460	GTCTCTTGTCTAAATGT
0Safe_safe_TMMO_208708.467	GACGGAATCCCAGGTTA
0Safe_safe_TMMO_208719.477	CTAACTAGAAAAGGCCT
0Safe_safe_TMMO_208721.479	CTAATATCCCTGATAAG
0Safe_safe_TMMO_208725.482	TATCTTATACCATGAGG
0Safe_safe_TMMO_208729.486	TTCTTTAGTGATATCCA
0Safe_safe_TMMO_208733.49	CCATACTTGATGCTAGC
0Safe_safe_TMMO_208750.504	GACATTGTGACCTTAAT
0Safe_safe_TMMO_208755.509	TGTTTATAGTAATAGTT
0Safe_safe_TMMO_208766.519	GTGGATCTAGCTGATTA
0Safe_safe_TMMO_208774.526	GAGTGCATAAAAACTAA
0Safe_safe_TMMO_208778.53	GACATACGATATACATA
0Safe_safe_TMMO_208784.535	ACAGTTGGCTCAGGCAT
0Safe_safe_TMMO_208810.559	TCTCACCTCACAAGTCT
0Safe_safe_TMMO_208812.560	CAACTTCTCTCAAAATC
0Safe_safe_TMMO_208813.561	TGTACACAAAGGGACTA
0Safe_safe_TMMO_208828.575	TTGAGACTAGTAGGACC
0Safe_safe_TMMO_208830.577	CGTTAGATCATAAAAAG
0Safe_safe_TMMO_208831.578	TGTAGGAGGTCGTAAT
0Safe_safe_TMMO_208832.579	GTACATGACTGGGATGA
0Safe_safe_TMMO_208833.58	GGGCCACCGTCTATCCC
0Safe_safe_TMMO_208835.581	ATGGTTGTCGATAGACT
0Safe_safe_TMMO_208846.591	GTCTAGTCCACCATCTT
0Safe_safe_TMMO_208847.592	ACACATTCCTCTCAAAT
0Safe_safe_TMMO_208857.600	CTAGGCTGCATAATGAA
0Safe_safe_TMMO_208860.603	TGGATGCTCCGATAAAT
0Safe_safe_TMMO_208861.604	TGATCTTGGTTAGTTAC
0Safe_safe_TMMO_208868.610	TTTACTATTCCAGTACC
0Safe_safe_TMMO_208869.611	TCCAATAGACACATCTC
0Safe_safe_TMMO_208870.612	GTTGGCCTGTTCTGCAC
0Safe_safe_TMMO_208878.62	AACCATAAAGTTATGGC
0Safe_safe_TMMO_208879.620	TCAGTAACTTGCCCTAT
0Safe_safe_TMMO_208882.623	TGGTTCCGTATTCACAG
0Safe_safe_TMMO_208883.624	CCTCTTGCCATGTCCAT
0Safe_safe_TMMO_208888.629	GCCACCATAATAGTAAG
0Safe_safe_TMMO_208893.633	TTTAGATATAGAATTGA
0Safe_safe_TMMO_208904.643	AGTCCTCCTGACTCCGC
0Safe_safe_TMMO_208912.650	ATAGGTTCCACCCAGAG
0Safe_safe_TMMO_208918.656	ATCTACTTATGGAATTT
0Safe_safe_TMMO_208923.660	GATAGGTCACTTAGTCT
0Safe_safe_TMMO_208925.662	GTAATGACATACTACAG
0Safe_safe_TMMO_208926.663	AAATCACTATACTTCCA
0Safe_safe_TMMO_208932.669	GACTATAGGACACTGCC
0Safe_safe_TMMO_208933.67	GGACAAGTCTTACCAAC
0Safe_safe_TMMO_208936.672	AGAACCCAAAGGAGAAC
0Safe_safe_TMMO_208937.673	ATATCTATATCACTCTA
0Safe_safe_TMMO_208940.676	GTGGACCTTGTTGTGAC
0Safe_safe_TMMO_208957.691	ATAGGCAGCTCAACCTC
0Safe_safe_TMMO_208959.693	CAGCAAGATTTAGGTGT
0Safe_safe_TMMO_208960.694	GGGTTTGTGACGTTGTC
0Safe_safe_TMMO_208967.70	CAAATCACCACATTAGG
0Safe_safe_TMMO_208968.700	GTGATGTCGTTACTCCA
0Safe_safe_TMMO_208973.705	CTCCATATATAGAAAGT
0Safe_safe_TMMO_208975.707	TTGAATCCACTAGGGCT
0Safe_safe_TMMO_208985.716	TTGAATCAAGTCCGAA
0Safe_safe_TMMO_208989.72	TCCGCTTAAATGGCTGA
0Safe_safe_TMMO_208990.720	TGAATCAGAAGTACTAA
0Safe_safe_TMMO_208995.725	GAGACCATAAATTGGCT
0Safe_safe_TMMO_209015.743	AATGGAGCTTTATTAGT
0Safe_safe_TMMO_209022.75	GCAATAGTAGGAAAGCT
0Safe_safe_TMMO_209024.76	TAATGTCATAACCCTTC
0Safe_safe_TMMO_209027.79	ATTGTGGCAGTAAGTCT
0Safe_safe_TMMO_209040.90	GAGGCATAATGTCTAAG
0Safe_safe_TMMO_209042.92	TTCGTGTCATCAAATGC
0Safe_safe_TMMO_209045.95	CAAGTGGTGTAAAACGT
0Safe_safe_UNA1_209050.3751	GGCTACTAGGATTCAATCT
0Safe_safe_UNA1_209051.3752	CCAGCTATTAATACATGTA
0Safe_safe_UNA1_209058.3759	TAATTGGATAAAATAATCG
0Safe_safe_UNA1_209062.3763	AAAACTAGTAGTGGAAACT
0Safe_safe_UNA1_209074.3775	GGAATGGGACAGAAACGG
0Safe_safe_UNA1_209079.3780	GATCTGATGCTCAATGTG
0Safe_safe_UNA1_209083.3784	CACTAGATTGACGTAATA
0Safe_safe_UNA1_209098.3799	CTTACATCTCATGGCTCAA
0Safe_safe_UNA1_209099.3800	TTTAACTTTATGATCTGGG
0Safe_safe_UNA1_209102.3803	GAGTAGGGGTCTGAGCGTG
0Safe_safe_UNA1_209103.3804	GAGATGGTGAGAGTTCCCG
0Safe_safe_UNA1_209112.3813	TATCAGTATTAGGCTGATA
0Safe_safe_UNA1_209117.3818	GTGAGGTTTCCTGAGTAAT
0Safe_safe_UNA1_209123.3824	AACTGAAGTTTAGAAGTAA
0Safe_safe_UNA1_209142.3843	GTCTATCTGTCTTTCTGGG
0Safe_safe_UNA1_209146.3847	CACGTGTCCTGTGTAGCTT
0Safe_safe_UNA1_209149.3850	GAGTCAAGCGAATGTCTT
0Safe_safe_UNA1_209154.3855	TCCATTGTAACGGACATTC
0Safe_safe_UNA1_209158.3859	GCAAGCAACATCATAT
0Safe_safe_UNA1_209162.3863	CAAACTCCACAAAGACAAT
0Safe_safe_UNA1_209163.3864	CTCTATAATAATTGTTAC
0Safe_safe_UNA1_209165.3866	AGTGATATAATATATGTGG
0Safe_safe_UNA1_209168.3869	AATAATAGCTATGGCTGCT
0Safe_safe_UNA1_209187.3888	AGGTAGCCAACATTGTTGA
0Safe_safe_UNA1_209200.3901	GAAATGCCCAGTTGTATCA
0Safe_safe_UNA1_209201.3902	TCAAAAATCATTATAGGAA
0Safe_safe_UNA1_209209.3910	AACTCACTACATTAAGGCT
0Safe_safe_UNA1_209214.3915	AGTAGATACACGAAGTAAT
0Safe_safe_UNA1_209222.3923	ACTATAAACTGCACACTAT
0Safe_safe_UNA1_209225.3926	GTCTAAAATGTTCATGATA
0Safe_safe_UNA1_209227.3928	CCCTTAGTGAGATAGGGAA
0Safe_safe_UNA1_209231.3932	AGTTTATATAGGTATGAAA
0Safe_safe_UNA1_209254.3955	GCATGGGCTCATCTCAGG
0Safe_safe_UNA1_209258.3959	CTTAAGCTAGTTTAAAGAA
0Safe_safe_UNA1_209266.3967	GATATGCAAGTGCCAGAAT
0Safe_safe_UNA1_209271.3972	GTAACCGGCATCACTTTA
0Safe_safe_UNA1_209281.3982	GATGTTCAAACCTTCAAAA
0Safe_safe_UNA1_209282.3983	CTGAATGAGCATGCTTTCC
0Safe_safe_UNA1_209294.3995	ATGCTTAACTATCTCTAC
0Safe_safe_UNA1_209297.3998	TATTATACAGTTTACACGT
0Safe_safe_UNA1_209300.4001	CAGACTTTATTAGCTAGTG
0Safe_safe_UNA1_209309.4010	TTCAAAATCCCAAATTGTG
0Safe_safe_UNA1_209314.4015	ATACAACCTCTTGTTTAG
0Safe_safe_UNA1_209322.4023	CCAAGTCAGTAGCTTTAG
0Safe_safe_UNA1_209323.4024	CTACCTTCTGGAAAATTAA
0Safe_safe_UNA1_209332.4033	TAGTTCACAAGCTTACTTC
0Safe_safe_UNA1_209333.4034	AGGATTAAAAGGATTCCAC
0Safe_safe_UNA1_209338.4039	CATCTAGTTATGTATGTG
0Safe_safe_UNA1_209347.4048	AACCCCTTCTCACTTTAA
0Safe_safe_UNA1_209349.4050	TGTGCTTAACTTCACATAG
0Safe_safe_UNA1_209353.4054	GAAAATTAAGCCAAAAACA
0Safe_safe_UNA1_209373.4074	GAAGAATCGTGGGTACAAA
0Safe_safe_UNA1_209385.4086	CTTACAGAAGAGAACGTG
0Safe_safe_UNA1_209392.4093	GTAAAGTTGACCTAATTAG
0Safe_safe_UNA1_209399.4100	TAATCTTTACAAGAGTAGA
0Safe_safe_UNA1_209403.4104	TTTCCTGAACCCACAAAA
0Safe_safe_UNA1_209409.4110	AAGTAAATCAATTGTTCCA
0Safe_safe_UNA1_209413.4114	TGTTATCTTTCACTCATAT
0Safe_safe_UNA1_209418.4119	TAACTAAGATGAGATTCAC
0Safe_safe_UNA1_209435.4136	ACTACAGAGAGATAAACCA
0Safe_safe_UNA1_209437.4138	ACAGGAGGAACTTGTAACC
0Safe_safe_UNA1_209442.4143	TTCTGAGTTACTGGAACCC
0Safe_safe_UNA1_209460.4161	TCTATTTCTCTAGAGACAT
0Safe_safe_UNA1_209478.4179	TACTAAGTATCTTGAAATG
0Safe_safe_UNA1_209479.4180	TCTACATGAGACACAAAAA
0Safe_safe_UNA1_209483.4184	AAGGTCCGAGGCCAAA
0Safe_safe_UNA1_209489.4190	ATATGAGAGATAATTAAAG
0Safe_safe_UNA1_209491.4192	GATGATCAAAAATACTGTA
0Safe_safe_UNA1_209496.4197	CCTTGTTGAGAGTCATACC
0Safe_safe_UNA1_209502.4203	AATACTGTGAGAAATTTCA
0Safe_safe_UNA1_209509.4210	ATTACTTATGTAATAAAGC
0Safe_safe_UNA1_209514.4215	TTGCCTATCTTCAGAGTAC
0Safe_safe_UNA1_209524.4225	CCCTACTGTGGTAACTTTG
0Safe_safe_UNA1_209527.4228	TTTCCAGGTGACTCAGTTA
0Safe_safe_UNA1_209531.4232	TTTACCTGGTAAAACCTAT
0Safe_safe_UNA1_209544.4245	AGTAGAATGCGTTCTGGAG
0Safe_safe_UNA1_209550.4251	AGCATTCCATGAGTCATC
0Safe_safe_UNA1_209551.4252	ACCTCTAATTCACAGAGAG
0Safe_safe_UNA1_209554.4255	GTGCAGAGACCTTCATCA
0Safe_safe_UNA1_209562.4263	CCACAGAGCAAAACAGAGC
0Safe_safe_UNA1_209564.4265	CCTAACTCCATACTTCACC
0Safe_safe_UNA1_209565.4266	TTAAGTAGCTCTTGGCTCT
0Safe_safe_UNA1_209574.4275	CATGCTTCTCCATGAGAAT
0Safe_safe_UNA1_209583.4284	TCTGCTGTTCCATGTCCTG
0Safe_safe_UNA1_209585.4286	AATCGGGGAACTTAAAATT
0Safe_safe_UNA1_209592.4293	AGACTCACATCAAAGTGCT
0Safe_safe_UNA1_209600.4301	GTGCTTTCAGCTAGGCCTG
0Safe_safe_UNA1_209605.4306	GAGGAGTGTGCAATGAAGC
0Safe_safe_UNA1_209640.4341	GAAGGTATTTATGAAGATA
0Safe_safe_UNA1_209651.4352	TCATTAAGAACAGTAAGGA
0Safe_safe_UNA1_209654.4355	AGTAGAGTGAAGAAAGGAT
0Safe_safe_UNA1_209660.4361	TGCTTAATATGAATGCTGG
0Safe_safe_UNA1_209661.4362	CCACTCCTTTCCTGAATAA
0Safe_safe_UNA1_209665.4366	TTTCGATTACTGGTGTGAG
0Safe_safe_UNA1_209674.4375	GAGTTGCACTGTCTCTCAC
0Safe_safe_UNA1_209686.4387	CAGCAAGCTATGGTCCATG
0Safe_safe_UNA1_209690.4391	ATGATTGGGAATGGTAGTT
0Safe_safe_UNA1_209700.4401	AGATTATGGTTCATAA
0Safe_safe_UNA1_209705.4406	TGCACCTTTCTATAAATGT
0Safe_safe_UNA1_209710.4411	CTGTGTTCAGGATGATTGT
0Safe_safe_UNA1_209714.4415	CACGAAGCCACTCTACATA
0Safe_safe_UNA1_209716.4417	AATAAAAAATTGTTACGAG
0Safe_safe_UNA1_209723.4424	TGTAGTTAGAATAAGAAGG
0Safe_safe_UNA1_209724.4425	TTGTTAAACTTAAACACCA
0Safe_safe_UNA1_209746.4447	GCAAAGGTGGTTGGTGCAA
0Safe_safe_UNA1_209748.4449	TATCGTAAATGGATGTAGA
0Safe_safe_UNA1_209759.4460	GTATGCTTTGTAGGCAT
0Safe_safe_UNA1_209766.4467	AAGAGGGTATACATAATTC
0Safe_safe_UNA1_209769.4470	CCTAAAAATTCTACTCAAG
0Safe_safe_UNA1_209786.4487	GATGTACTTAAGATTAATA
0Safe_safe_UNA1_209793.4494	GATTGTTACTTTAACGGGC
0Safe_safe_UNA1_209794.4495	TGATTATTTGATCCCATCT
0Safe_safe_UNA2_209803.3004	TTGTGTAGAGAAAACAT
0Safe_safe_UNA2_209804.3005	AAACCTCACTATGTGTG
0Safe_safe_UNA2_209811.3012	CCTCTAGGGCCTCGGGG
0Safe_safe_UNA2_209812.3013	GTATTACTAGGAATTA
0Safe_safe_UNA2_209816.3017	GAATTCTACTGCACCA
0Safe_safe_UNA2_209824.3025	TAAGACCATAAAGGAAT
0Safe_safe_UNA2_209828.3029	AACGGGAGTTCAGGAAG
0Safe_safe_UNA2_209833.3034	TTACCTACATGAGAAAA
0Safe_safe_UNA2_209837.3038	GAAAGCTTTACTACTA
0Safe_safe_UNA2_209840.3041	AGTAATTATGATATAGA
0Safe_safe_UNA2_209843.3044	TGTTTACTGCTGGAGGT
0Safe_safe_UNA2_209850.3051	CAATGCTTCTTTCAACA
0Safe_safe_UNA2_209851.3052	TAGGTATACCAAGATG
0Safe_safe_UNA2_209864.3065	GTTTCGTTAGCAAGAT
0Safe_safe_UNA2_209867.3068	AGAAATCTAGATGTTAC
0Safe_safe_UNA2_209883.3084	GGTTTCCACATTCATTG
0Safe_safe_UNA2_209888.3089	AGTGCCCTGGTTCTGCT
0Safe_safe_UNA2_209892.3093	TTAAAGAGGAGTACCA
0Safe_safe_UNA2_209893.3094	ACTCCAAACTGGGCAGG
0Safe_safe_UNA2_209894.3095	AGCCCCAACAATGTGT
0Safe_safe_UNA2_209911.3112	AAAGACCAAGTCTGGCA
0Safe_safe_UNA2_209921.3122	TTTGTAAAACTTACAGA
0Safe_safe_UNA2_209926.3127	ACAGAGCTTCACCAGTG
0Safe_safe_UNA2_209927.3128	AAGTGAGGAGGCGCCCT
0Safe_safe_UNA2_209941.3142	AATAAATTTCATGACTC
0Safe_safe_UNA2_209949.3150	TCATCTAGGTGCTTTGT
0Safe_safe_UNA2_209964.3165	CTTTCAGAATGCTCAAA
0Safe_safe_UNA2_209971.3172	GCCAAACTTTCTAGGA
0Safe_safe_UNA2_209975.3176	TGATTTGGACCTTTAC
0Safe_safe_UNA2_209978.3179	CTTATTAACCTGGAGC
0Safe_safe_UNA2_209985.3186	TATATTATCTGTTTGTG
0Safe_safe_UNA2_209992.3193	GTTCATTAAGTTACAT
0Safe_safe_UNA2_209995.3196	TGTTCACCAGAAATATT
0Safe_safe_UNA2_209996.3197	AGCAGAATGTAATCAAT
0Safe_safe_UNA2_210004.3205	CTTATCTGGACCTGAT
0Safe_safe_UNA2_210032.3233	AGAAAGGCCCAGCTCTGAT
0Safe_safe_UNA2_210039.3240	TTAAAGTGGAAGTGGTATG
0Safe_safe_UNA2_210047.3248	GGTCCTCACGATAGAAGAA
0Safe_safe_UNA2_210049.3250	ATTGGAGGGGCTTATATGG
0Safe_safe_UNA2_210064.3265	ATGTATTCATTTGCTGGTA
0Safe_safe_UNA2_210065.3266	TTGAGTGACAGGCTTCCCC
0Safe_safe_UNA2_210074.3275	TGGGGTGGGCTCCCTGCCT
0Safe_safe_UNA2_210075.3276	TGCCACACTTCACGAGGAA
0Safe_safe_UNA2_210082.3283	TGGTAGTCAGTTTCACAAA
0Safe_safe_UNA2_210089.3290	AACACTTTCACTGGGAATA
0Safe_safe_UNA2_210092.3293	ACTGTAAGCATTCCTGACA
0Safe_safe_UNA2_210097.3298	GACAGACCCGGGTGGCCAT
0Safe_safe_UNA2_210098.3299	GAAATGAACTTGCCACGCA
0Safe_safe_UNA2_210101.3302	CTGTGCAAATAGACATGAT
0Safe_safe_UNA2_210102.3303	GCATAGTGTAGATTCAAGG
0Safe_safe_UNA2_210104.3305	GCTTCTGGGCCTAACATCG
0Safe_safe_UNA2_210115.3316	GCATCCGGGGCACCAATGC
0Safe_safe_UNA2_210119.3320	GAAAAATAATTGGAATCCT
0Safe_safe_UNA2_210120.3321	CACATTTAGTTATATTAC
0Safe_safe_UNA2_210121.3322	GTGACTAGGAAGTTTCTGC
0Safe_safe_UNA2_210128.3329	GGTTCATATAGGTCGGAAT
0Safe_safe_UNA2_210151.3352	TGACATAGTGGGATAGCCC
0Safe_safe_UNA2_210169.3370	GGATTCAGCAAGTCGTGAA
0Safe_safe_UNA2_210170.3371	TAGAAGGATCATCCAGTGA
0Safe_safe_UNA2_210172.3373	ACCCAATGACGACCATGC
0Safe_safe_UNA2_210173.3374	GATGCAGCCACTCTCAGAG
0Safe_safe_UNA2_210178.3379	AGTAATCAGCCTAGATTT
0Safe_safe_UNA2_210181.3382	GAGGGTGCAGGCTACCAAT
0Safe_safe_UNA2_210189.3390	GTTTCAGCCAGCCTAAAGA
0Safe_safe_UNA2_210190.3391	CCCAGGGAAATAAATGAC
0Safe_safe_UNA2_210192.3393	GATGAAGAATTCAACCTAG
0Safe_safe_UNA2_210203.3404	CTTGAAGTTCCCTTTATCT
0Safe_safe_UNA2_210210.3411	TACATGGCAGAGTTGCA
0Safe_safe_UNA2_210231.3432	GAAGTACTAACGCTAGCC
0Safe_safe_UNA2_210240.3441	AGTTAAGAGAGTTGCTTGT
0Safe_safe_UNA2_210246.3447	AAACTACAAAAAACATACT
0Safe_safe_UNA2_210259.3460	TAAAAGCTAAAAGCTCTTC
0Safe_safe_UNA2_210269.3470	ATGGTGATGCACCAACTTT
0Safe_safe_UNA2_210279.3480	ATCCATGGCGCTTTAGCA
0Safe_safe_UNA2_210286.3487	GGCAACTGGGTATTCTGGT
0Safe_safe_UNA2_210289.3490	TGCTTGTGTTCTAACAG
0Safe_safe_UNA2_210296.3497	TACCTTACAATGGAAATAT
0Safe_safe_UNA2_210317.3518	AGATTAGCTCCCGGGAAAG
0Safe_safe_UNA2_210322.3523	TGGTCCTGGACTGGTCTCA
0Safe_safe_UNA2_210340.3541	CTTATAACATCTTGGACAC
0Safe_safe_UNA2_210344.3545	ACTGGGTAAGTAGGGGTT
0Safe_safe_UNA2_210348.3549	TAGAAAGAGGGAAAGCCTT
0Safe_safe_UNA2_210361.3562	CAAAACCATATCTCTATAT
0Safe_safe_UNA2_210372.3573	TAGTATTTACTTCTCGTGC
0Safe_safe_UNA2_210385.3586	TAATTTACTAAATACGAC
0Safe_safe_UNA2_210389.3590	GGAACATTTCTTCATAGGG
0Safe_safe_UNA2_210391.3592	CTTTACCAAAAGAGTCTGT
0Safe_safe_UNA2_210395.3596	GGTAAAGAGATCTGGATA
0Safe_safe_UNA2_210398.3599	ACAGTGGTGTGGTACAGAT
0Safe_safe_UNA2_210409.3610	AACTTTAGTAAAACTGGGA
0Safe_safe_UNA2_210411.3612	TAAAATATTCCCTAAGTGT
0Safe_safe_UNA2_210422.3623	GAGATGTAAGGCTGTGAAA
0Safe_safe_UNA2_210423.3624	TGATTGCTCACGGAAGTTA
0Safe_safe_UNA2_210424.3625	TTAGATCAGATGAAACTC
0Safe_safe_UNA2_210431.3632	TCAGGAAGATCTTAGGCAG
0Safe_safe_UNA2_210433.3634	GATTCTTTCATTAGAGCAG
0Safe_safe_UNA2_210436.3637	GGAAATTACAATGATACTG
0Safe_safe_UNA2_210446.3647	TCTAAAAGAGTGGGTATAG
0Safe_safe_UNA2_210448.3649	ACAAATGAAACTGTCAACT
0Safe_safe_UNA2_210452.3653	ACATTTATTGTTAAGTATG
0Safe_safe_UNA2_210462.3663	AATGGTTCCACACAAGAA
0Safe_safe_UNA2_210463.3664	TAGGTATTTCATCTTCAG
0Safe_safe_UNA2_210466.3667	TCGGATATGAAGTGAAGGA
0Safe_safe_UNA2_210468.3669	AGATACTTCAGTTGTCTAT
0Safe_safe_UNA2_210469.3670	ATAAAGATGAGCATAGTCA
0Safe_safe_UNA2_210474.3675	AGGATGATCTTAAAGTAA
0Safe_safe_UNA2_210475.3676	GGATTGACCATCAATACAG
0Safe_safe_UNA2_210476.3677	AGTACAGTGTTTATTGATT
0Safe_safe_UNA2_210484.3685	ATTTGGGTTTGGTTGGTAT
0Safe_safe_UNA2_210485.3686	GAATCAGGAGTGAATTT
0Safe_safe_UNA2_210490.3691	CATCAATGTACACTGTGGC
0Safe_safe_UNA2_210507.3708	CATAAATAAAATCGATTCC
0Safe_safe_UNA2_210508.3709	TACTTGGATTTAAGTACCA
0Safe_safe_UNA2_210516.3717	AATATCCAAAGGTCTTTAA
0Safe_safe_UNA2_210521.3722	TGGAATGGCATCTTTAAGC
0Safe_safe_UNA2_210523.3724	GCAAGAACAAACTGAGTCT
0Safe_safe_UNA2_210526.3727	TCAGTTTCTAAGAAAAGTA
0Safe_safe_UNA2_210533.3734	TGATATCATGAGATATTAA
0Safe_safe_UNA2_210540.3741	AGCATGCCTGGGAAATGTA
0Safe_safe_UNA2_210546.3747	AACTCAGGATATATTATTT
0Safe_safe_UNA2_210547.3748	ATCTAGAATCCACTCCAA
0Safe_safe_UNA2_210549.3750	CCTGTGCTTTCAGTTGGTG
0Safe_safe_UNA3_210552.6003	CCAATGGCAGCTCAACAG
0Safe_safe_UNA3_210554.6005	GAAGTATTTAGGTACCTGT
0Safe_safe_UNA3_210565.6016	ACCTTAAAGTTATAGTTAA
0Safe_safe_UNA3_210575.6026	AAGAGACTACAATTATTCT
0Safe_safe_UNA3_210580.6031	ATTACAGTGTACTCTAAT
0Safe_safe_UNA3_210585.6036	CACTAGCATGCACATATT
0Safe_safe_UNA3_210603.6054	AGAGACTTGTGGATAGTAG
0Safe_safe_UNA3_210607.6058	TATACCATCCAAAGCTGT
0Safe_safe_UNA3_210614.6065	CGAACCTTCTCCAGAGGA
0Safe_safe_UNA3_210617.6068	ATGAAGGTGGTTTGTCAAA
0Safe_safe_UNA3_210630.6081	AGGAAGCTGGTTTACTGTT
0Safe_safe_UNA3_210631.6082	GACATCTGTGTATGGAGGC
0Safe_safe_UNA3_210639.6090	TTATTGTGGAATACCTGAC
0Safe_safe_UNA3_210651.6102	GAAATTCAGCTCTCTAAAC
0Safe_safe_UNA3_210662.6113	GCTTCAACTATTATCCTTC
0Safe_safe_UNA3_210664.6115	GTATTGTGACTTTCTACC
0Safe_safe_UNA3_210674.6125	CTAGCAATTACATTTATGA
0Safe_safe_UNA3_210675.6126	AGAAAGTGATCATTTGTCT
0Safe_safe_UNA3_210689.6140	ACTCTTTAAATTGTTCAAG
0Safe_safe_UNA3_210693.6144	AGGCTTAGTTGTAATAATG
0Safe_safe_UNA3_210697.6148	GGAGAAGAATCTGTGAAAT
0Safe_safe_UNA3_210701.6152	AATCACGGGGAGTGGATTT
0Safe_safe_UNA3_210711.6162	ACCAATTACCCAAAATAG
0Safe_safe_UNA3_210715.6166	ATTATGGTCAGCATATAC
0Safe_safe_UNA3_210716.6167	AAGTTAACATGGAATTAAA
0Safe_safe_UNA3_210717.6168	TCCCGATTTCTGAAATATA
0Safe_safe_UNA3_210726.6177	GGTAAGGGCATGTCAGTGG
0Safe_safe_UNA3_210731.6182	AGTACTGATTGGTGAGAAA
0Safe_safe_UNA3_210734.6185	TGGATATACTATGTATTAT
0Safe_safe_UNA3_210768.6219	TATCCTTCTCATAGGCAC
0Safe_safe_UNA3_210769.6220	CAGTACTAAATGCTGGAGT
0Safe_safe_UNA3_210771.6222	ACTTAAATTTCTGTTTGAA
0Safe_safe_UNA3_210774.6225	GCATATCAACATGGAAA
0Safe_safe_UNA3_210778.6229	GTCCCTGAGCTCTGTGTAA
0Safe_safe_UNA3_210800.6251	TTTCCAGGACCCGATAGA
0Safe_safe_UNA3_210812.6263	CCTATTCCGTTCATTCAAT
0Safe_safe_UNA3_210830.6281	GGAGGTTGGGTCCAGCTGT
0Safe_safe_UNA3_210833.6284	TGGGGAAGTTTGCTAAGTC
0Safe_safe_UNA3_210847.6298	TTGAGCTTAATCTCAGTAA
0Safe_safe_UNA3_210850.6301	GATAAAACTCTAACAGAAC
0Safe_safe_UNA3_210863.6314	GGCTCGTATGTCGTTCTTC
0Safe_safe_UNA3_210866.6317	GGATCCTATGAATGAAAGT
0Safe_safe_UNA3_210873.6324	AACAGAATCTATTACAAAT
0Safe_safe_UNA3_210892.6343	TGAGCAGAGATCACCTTAG
0Safe_safe_UNA3_210893.6344	GCCTAGCTTGAAAGCTGTT
0Safe_safe_UNA3_210900.6351	GTGTACTCTACAAGGCAT
0Safe_safe_UNA3_210901.6352	CTTAAAATTTAGTCCATAC
0Safe_safe_UNA3_210905.6356	TCGAGTATTTCTAATCTTT
0Safe_safe_UNA3_210923.6374	CTTGGTGTTGGGCACCCCT
0Safe_safe_UNA3_210925.6376	GAAATATTATCTTCAGGAA
0Safe_safe_UNA3_210946.6397	AATATATTTAGCTACTTTC
0Safe_safe_UNA3_210951.6402	TAGTTGATGATTAAATGAT
0Safe_safe_UNA3_210975.6426	TGTCTCATGAGATACTGGT
0Safe_safe_UNA3_210977.6428	ATACAGCATTAACCAGTGG
0Safe_safe_UNA3_210981.6432	ATATTGTACTTCTTATGGT
0Safe_safe_UNA3_211002.6453	TCATTCCAACTAAGAGTGA
0Safe_safe_UNA3_211004.6455	TCCTTAGGCTTGCAATGCT
0Safe_safe_UNA3_211005.6456	GAGTTTCAAGAATGTCTAC
0Safe_safe_UNA3_211007.6458	TCAAAGGAAGCAGCTTTAC
0Safe_safe_UNA3_211009.6460	GCATAGCCACAAAATAAC
0Safe_safe_UNA3_211015.6466	ACGTAGTAAGGTAGAGACA
0Safe_safe_UNA3_211036.6487	AATGCAATATAGTGATCTT
0Safe_safe_UNA3_211040.6491	GGTGACATTGAAATTTAAC
0Safe_safe_UNA3_211046.6497	AGTTACAATCTTAGCTGC
0Safe_safe_UNA3_211050.6501	ATTGCCAGCCTCATACCT
0Safe_safe_UNA3_211061.6512	AACTTGTATGTTGACACC
0Safe_safe_UNA3_211067.6518	ACTGTCAGACTAAACTTT
0Safe_safe_UNA3_211069.6520	TAAGCTTAAAACATTAGTA
0Safe_safe_UNA3_211070.6521	AGAGACAATTTGGGTCTAG
0Safe_safe_UNA3_211072.6523	AACTGTAATAGTCTTGAGC
0Safe_safe_UNA3_211084.6535	ATGTTGCTCTTACTAGGGG
0Safe_safe_UNA3_211091.6542	CTAGTATTAAGAACCCTG
0Safe_safe_UNA3_211097.6548	TAATATTTGAGGTATGAAT
0Safe_safe_UNA3_211098.6549	TAGACACAAACTTGTGTAA
0Safe_safe_UNA3_211107.6558	ATGTGTTCCAGTCTTTGGT
0Safe_safe_UNA3_211113.6564	GCATCCATGTGATACTTT
0Safe_safe_UNA3_211114.6565	TAATGGCAAACAATAATTA
0Safe_safe_UNA3_211118.6569	ATGAATTCTTTGGAGGA
0Safe_safe_UNA3_211119.6570	CAAAACCTACTACTCCAAA
0Safe_safe_UNA3_211120.6571	CAAGATTAAGCATACCTG
0Safe_safe_UNA3_211122.6573	GTACTCTAGAAGGATGCTG
0Safe_safe_UNA3_211124.6575	ACTACACTAGAGAATATAC
0Safe_safe_UNA3_211145.6596	TGGGTGTTTGGACTTTACT
0Safe_safe_UNA3_211158.6609	TGAAATAACTAGCAGCAAG
0Safe_safe_UNA3_211160.6611	CTCTGTAGTCTGGTATGGA
0Safe_safe_UNA3_211165.6616	TTATTCATAAATTGTAAGC
0Safe_safe_UNA3_211168.6619	AGTTCATAAACCCAGTGTG
0Safe_safe_UNA3_211173.6624	CAGCAGAAGAATGTATTGG
0Safe_safe_UNA3_211175.6626	AAGTGAAAAGGTACTTGAC
0Safe_safe_UNA3_211179.6630	GGTTAAATATTCCTCATAC
0Safe_safe_UNA3_211180.6631	CATTAGTTAAAAGGCGCT
0Safe_safe_UNA3_211182.6633	TATGGGACAAGTGTTCACA
0Safe_safe_UNA3_211187.6638	GGCATCACACAACAATGC
0Safe_safe_UNA3_211191.6642	TCACCTAAAACGATGTATG
0Safe_safe_UNA3_211203.6654	ACATCATGTTGTTGTTAG
0Safe_safe_UNA3_211207.6658	TGGTACAGTTAAAGTATTT
0Safe_safe_UNA3_211208.6659	GAAGAGTGCTTACCCAGC
0Safe_safe_UNA3_211215.6666	AGGGTAATATTCTTCAAC
0Safe_safe_UNA3_211222.6673	AATTGACAATACCATAAT
0Safe_safe_UNA3_211237.6688	AACCTGAACCGCAAGTCA
0Safe_safe_UNA3_211249.6700	ACATTCAGAATCCATGT
0Safe_safe_UNA3_211253.6704	ATCAGTTCTCATGAATGCA
0Safe_safe_UNA3_211263.6714	GAATCTTACTCTTCATGTT
0Safe_safe_UNA3_211264.6715	AGCAGCGTGCATGATGTG
0Safe_safe_UNA3_211265.6716	GAAAAGTTTCCTATAGAAT
0Safe_safe_UNA3_211285.6736	TATATATAACCTATTAAGG
0Safe_safe_UNA3_211286.6737	AGACTATAAGTACTTAAT
ENSG00000000003_TSPAN6_MEPR_159704.1	TAGCAATGAGCACGAAG
ENSG00000000003_TSPAN6_MEPR_159705.2	GCGTTATCCTTCTTGCAGT
ENSG00000000003_TSPAN6_MEPR_159706.3	GTACCGTCATTATTCTTT
ENSG00000000003_TSPAN6_MEPR_159707.4	AAAACAAATCCTACGA
ENSG00000000003_TSPAN6_MEPR_159708.5	AAGCAGTATAACTCTAC
ENSG00000000003_TSPAN6_MEPR_159709.6	TGTCACCGATTATAGAGAT
ENSG00000000003_TSPAN6_MEPR_159710.7	ACCATTATAGAGTCAGAAA
ENSG00000000003_TSPAN6_MEPR_159711.8	TCGTTGCAGGAATTTCCTT
ENSG00000000003_TSPAN6_MEPR_159712.9	AGCACGAAGGGGACATTGG
ENSG00000000003_TSPAN6_MEPR_159713.10	CAGTTGGCATTTGGGGCA
ENSG00000001036_FUCA2_MEPR_58526.1	CGCTTCGACCCCACCT
ENSG00000001036_FUCA2_MEPR_58527.2	GCCTGGTCAAACCACGC
ENSG00000001036_FUCA2_MEPR_58528.3	CAACGGGAACGCGAGCCTG
ENSG00000001036_FUCA2_MEPR_58529.4	GAAAAGATACCGAAGTATG
ENSG00000001036_FUCA2_MEPR_58530.5	TAGAGACAGTTTCATGTGG
ENSG00000001036_FUCA2_MEPR_58531.6	AAATGGTGCCATCTAGTGT
ENSG00000001036_FUCA2_MEPR_58532.7	ACAATGTATTTGGCACCAG
ENSG00000001036_FUCA2_MEPR_58533.8	ACTGAGGCAAATGGGGTCC
ENSG00000001036_FUCA2_MEPR_58534.9	TTTCAAATATGAAGATTT
ENSG00000001036_FUCA2_MEPR_58535.10	CCGCTTATGGAATGAAC
ENSG00000001561_ENPP4_ACOC_23299.1	ATACTAGTAGTAACTTAGG
ENSG00000001561_ENPP4_ACOC_23300.2	GGTGACCAATCAGCTTC
ENSG00000001561_ENPP4_ACOC_23301.3	CCTGTCACAATACTGTAG
ENSG00000001561_ENPP4_ACOC_23302.4	ATCAAGTGCTGCTGCTATG
ENSG00000001561_ENPP4_ACOC_23303.5	AAGAGATGGTATCGTGAAT
ENSG00000001561_ENPP4_ACOC_23304.6	AGATAAACATTCATATG
ENSG00000001561_ENPP4_ACOC_23305.7	TGAAATGCAGGTCCGT
ENSG00000001561_ENPP4_ACOC_23306.8	AATTCAGCCCATTATTT
ENSG00000001561_ENPP4_ACOC_23307.9	GTCCCATTATTGGGATG
ENSG00000001561_ENPP4_ACOC_23308.10	GGAGATTAATGCACCAC
ENSG00000003056_M6PR_DTKP_18570.1	TCCTCCAGCAGCTGTAGAA
ENSG00000003056_M6PR_DTKP_18571.2	GACTGCTACTACTACTCC
ENSG00000003056_M6PR_DTKP_18572.3	CGACTTGGTAGGAGAAA
ENSG00000003056_M6PR_DTKP_18573.4	AGTTGGCTCTAGTGAAG
ENSG00000003056_M6PR_DTKP_18574.5	ATGAATATGACAACCACTG
ENSG00000003056_M6PR_DTKP_18575.6	CCACGCTCCTCAGACACA
ENSG00000003056_M6PR_DTKP_18576.7	GGGTTCCTATACCAGCGAC
ENSG00000003056_M6PR_DTKP_18577.8	CTGGCAACCACACTTCT
ENSG00000003056_M6PR_DTKP_18578.9	ATGTATGTGTCTGAACCC
ENSG00000003056_M6PR_DTKP_18579.10	GCAGGATCTTGGCAACC
ENSG00000003147_ICA1_PROT_173129.1	GCCTTTATTAAAGCCAC
ENSG00000003147_ICA1_PROT_173130.2	GCATCCAGGTCCGCGTCAG
ENSG00000003147_ICA1_PROT_173131.3	TTATCCCTGGGACTTAC
ENSG00000003147_ICA1_PROT_173132.4	CTTTCGATAAGTCCAGAC
ENSG00000003147_ICA1_PROT_173133.5	ACACAAAGGATTTCGTA
ENSG00000003147_ICA1_PROT_173134.6	GAAAATTTCTTCGATCCCA
ENSG00000003147_ICA1_PROT_173135.7	GCTGACGGTGAACCGCA
ENSG00000003147_ICA1_PROT_173136.8	GAAAGATGATGCAAGCGAC
ENSG00000003147_ICA1_PROT_173137.9	TGCAGGACGGAATATAG
ENSG00000003147_ICA1_PROT_173138.10	GATGAAGGACGTGTCTC
ENSG00000003402_CFLAR_PROT_193592.1	GGATGTTGCTATAGATG
ENSG00000003402_CFLAR_PROT_193593.2	TCTGCTGAAGTCATCCATC
ENSG00000003402_CFLAR_PROT_193594.3	AGGTAAGCTGTCTGTCG
ENSG00000003402_CFLAR_PROT_193595.4	GCAGAGATTGGTGAGGATT
ENSG00000003402_CFLAR_PROT_193596.5	CACTTGATACAGATGAGA
ENSG00000003402_CFLAR_PROT_193597.6	GGCCGAGGCAAGATAAGCA
ENSG00000003402_CFLAR_PROT_193598.7	GTTGCCCCAGATCAAC
ENSG00000003402_CFLAR_PROT_193599.8	GAACCCTCACCTTGTTT
ENSG00000003402_CFLAR_PROT_193600.9	TTTCTCCAACTCAACCACA
ENSG00000003402_CFLAR_PROT_193601.10	GATCCTTGAGACTCTTT
ENSG00000004534_RBM6_GEEX_160544.1	GCTTGATACATACTCCA
ENSG00000004534_RBM6_GEEX_160545.2	GTCCAGTTCTGTTAGC
ENSG00000004534_RBM6_GEEX_160546.3	AAGAAAGGTTTGCTCCC
ENSG00000004534_RBM6_GEEX_160547.4	GACTATAGGGGTGGAGA
ENSG00000004534_RBM6_GEEX_160548.5	TAGACTTTAGAGGCCG
ENSG00000004534_RBM6_GEEX_160549.6	GGTTCTTGCAGAATGAAC
ENSG00000004534_RBM6_GEEX_160550.7	ATTTCCAGGGGCATTCG
ENSG00000004534_RBM6_GEEX_160551.8	CAGGCCTTTCTATCGTA
ENSG00000004534_RBM6_GEEX_160552.9	TAGGTTATTAATTCTTGCT
ENSG00000004534_RBM6_GEEX_160553.10	CCATAGGTATGCCCCAT
ENSG00000005381_MPO_ACOC_40946.1	CTGCTTCTGGCCCTAGC
ENSG00000005381_MPO_ACOC_40947.2	ACTTAGGACCTTGCTGGGC
ENSG00000005381_MPO_ACOC_40948.3	AGGTGTCCACCTCCCCC
ENSG00000005381_MPO_ACOC_40949.4	CCACCAGGACGGCGGTG
ENSG00000005381_MPO_ACOC_40950.5	CTGGTGGACAAGGCCTACA
ENSG00000005381_MPO_ACOC_40951.6	GCTGCCGGCGGAGTATG
ENSG00000005381_MPO_ACOC_40952.7	CCACCGGCTGCTTGAAGT
ENSG00000005381_MPO_ACOC_40953.8	AGTGAGCGCTCCTGGTC
ENSG00000005381_MPO_ACOC_40954.9	CGCAACGGCTTCCCGG
ENSG00000005381_MPO_ACOC_40955.10	CTGCGGTCCCTGTGGCGA
ENSG00000005486_RHBDD2_MEPR_157621.1	CCTCATCCGAGAACGGA
ENSG00000005486_RHBDD2_MEPR_157622.2	CGGGCTGTCCATCGGGC
ENSG00000005486_RHBDD2_MEPR_157623.3	CTGGTGCTTGTGTCCCG
ENSG00000005486_RHBDD2_MEPR_157624.4	TGTTCAAGTACGTCTCA
ENSG00000005486_RHBDD2_MEPR_157625.5	TGCCACTCGCTCTGAG
ENSG00000005486_RHBDD2_MEPR_157626.6	TGGGGTAGGAGCCAGGCAC
ENSG00000005486_RHBDD2_MEPR_157627.7	CCAGTTGCGAAGGGCCT
ENSG00000005486_RHBDD2_MEPR_157628.8	CGGCGCTATCATCATC
ENSG00000005486_RHBDD2_MEPR_157629.9	CACATAGCACAGGCCGG
ENSG00000005486_RHBDD2_MEPR_157630.10	CTCTGGGCTGCCCTCCTCT
ENSG00000005700_IBTK_DTKP_84448.1	GACATATTGATTGTGTT
ENSG00000005700_IBTK_DTKP_84449.2	ATCCCTGAAGCATGCTT
ENSG00000005700_IBTK_DTKP_84450.3	GCTTATTCAGAAAGGAG
ENSG00000005700_IBTK_DTKP_84451.4	CAAACATCATCCAGAGT
ENSG00000005700_IBTK_DTKP_84452.5	GTTTATACCTGTGGTCA
ENSG00000005700_IBTK_DTKP_84453.6	ACACTTTGATGTGCAGTC
ENSG00000005700_IBTK_DTKP_84454.7	CAGCATTGTAACAATGAC
ENSG00000005700_IBTK_DTKP_84455.8	TCCTTCCACAAGCCGA
ENSG00000005700_IBTK_DTKP_84456.9	CTTTGGATCTTGTAATGA
ENSG00000005700_IBTK_DTKP_84457.10	TATATTCAAGATAAAGA
ENSG00000005884_ITGA3_TMMO_29877.1	TGCGCTCGCCTTGATGG
ENSG00000005884_ITGA3_TMMO_29878.2	CTCTGTCTGCCGATGGA
ENSG00000005884_ITGA3_TMMO_29879.3	AGGTTTCCTTGGTCCTC
ENSG00000005884_ITGA3_TMMO_29880.4	CTCACAGTCATCCTTGT
ENSG00000005884_ITGA3_TMMO_29881.5	AATCGGGTATCCAGGTTGA
ENSG00000005884_ITGA3_TMMO_29882.6	GGCACAGCGAGCTCCCG
ENSG00000005884_ITGA3_TMMO_29883.7	AAGAGGCTGCCCGGGTTCC
ENSG00000005884_ITGA3_TMMO_29884.8	CACCTGGGTGTAGCGGT
ENSG00000005884_ITGA3_TMMO_29885.9	GTACACAGCACCAGTC
ENSG00000005884_ITGA3_TMMO_29886.10	CCGAAGGTGGCCAACCC
ENSG00000005893_LAMP2_PROT_134143.1	CAATAGTTTATCAACTT
ENSG00000005893_LAMP2_PROT_134144.2	ATGTTGTCCAACACTAC
ENSG00000005893_LAMP2_PROT_134145.3	AGCCCGGAACCGGGAAG
ENSG00000005893_LAMP2_PROT_134146.4	TGCTCACTGTGCCATTT
ENSG00000005893_LAMP2_PROT_134147.5	CAGTGCAGTTCGGACC
ENSG00000005893_LAMP2_PROT_134148.6	GTAAAATTCGCAATCC
ENSG00000005893_LAMP2_PROT_134149.7	TAGGTGTTGTAGTAGGAGA
ENSG00000005893_LAMP2_PROT_134150.8	GAACCTATTCAGTTAATAA
ENSG00000005893_LAMP2_PROT_134151.9	TCATTCAATGGAATTCTGA
ENSG00000005893_LAMP2_PROT_134152.10	CTGTGCGGTCTTATGCAT
ENSG00000006210_CX3CL1_UNA3_1343.1	GACGCGATGCAGCATC
ENSG00000006210_CX3CL1_UNA3_1344.2	TCGTGGCTGCTCCGCT
ENSG00000006210_CX3CL1_UNA3_1345.3	CTGTTCTGTGCCGACCCGA
ENSG00000006210_CX3CL1_UNA3_1346.4	CCTGGTTCTGTTGATAG
ENSG00000006210_CX3CL1_UNA3_1347.5	TCCATTCCCCCGGCGGC
ENSG00000006210_CX3CL1_UNA3_1348.6	GCTACTGCTTTCGCCTG
ENSG00000006210_CX3CL1_UNA3_1349.7	CTGCCCTAACTCGAAATGG
ENSG00000006210_CX3CL1_UNA3_1350.8	GCTCCCCCCGACGCCAA
ENSG00000006210_CX3CL1_UNA3_1351.9	ATCGGCGAGGTGAAGCCC
ENSG00000006210_CX3CL1_UNA3_1352.10	TTGCATTTCGTCACACCG
ENSG00000006451_RALA_DTKP_49028.1	TCATCATGGTGGGCAGTGG
ENSG00000006451_RALA_DTKP_49029.2	TATCTAAGATATCGATC
ENSG00000006451_RALA_DTKP_49030.3	GAAGAAGGTAGTGCTAGAT
ENSG00000006451_RALA_DTKP_49031.4	AGACAACTACTTCCGAAGT
ENSG00000006451_RALA_DTKP_49032.5	ACAGGTTTCTGTAGAAG
ENSG00000006451_RALA_DTKP_49033.6	CAGTGGAATGTTAACTACG
ENSG00000006451_RALA_DTKP_49034.7	GTGGGCAGTGGTGGCGT
ENSG00000006451_RALA_DTKP_49035.8	ATATCTTAGATACAGCT
ENSG00000006451_RALA_DTKP_49036.9	AAGGTAGTGCTAGATGGGG
ENSG00000006451_RALA_DTKP_49037.10	GCTTTACACAAAGTCATCA
ENSG00000006756_ARSD_ACOC_30641.1	GCGGATGATCTAGGCAC
ENSG00000006756_ARSD_ACOC_30642.2	CGTTCCACTGAAGGGCC
ENSG00000006756_ARSD_ACOC_30643.3	CCTGGTACCCTTGCTGC
ENSG00000006756_ARSD_ACOC_30644.4	TAGGGAACACGTCCATC
ENSG00000006756_ARSD_ACOC_30645.5	CAGCATGGCTATGCAAC
ENSG00000006756_ARSD_ACOC_30646.6	TCGTTTGTGAGCGTGAA
ENSG00000006756_ARSD_ACOC_30647.7	CTCGGCTTGGGGTGCAGAG
ENSG00000006756_ARSD_ACOC_30648.8	AAGTGGACGCCGCCCTG
ENSG00000006756_ARSD_ACOC_30649.9	GGGTTACACCCAGTTCC
ENSG00000006756_ARSD_ACOC_30650.10	CCGGTGACTGCTCTCG
ENSG00000007312_CD79B_MEPR_110205.1	GTACCGGTCCTCCGATC
ENSG00000007312_CD79B_MEPR_110206.2	CCACCATCCAGTGGCT
ENSG00000007312_CD79B_MEPR_110207.3	TAGTGCTTGTTCGCGGATC
ENSG00000007312_CD79B_MEPR_110208.4	AGCCCACGTTTCATAGCC
ENSG00000007312_CD79B_MEPR_110209.5	GCAATGTGAGCTGGCTC
ENSG00000007312_CD79B_MEPR_110210.6	AGGAACACGCTGAAGGA
ENSG00000007312_CD79B_MEPR_110211.7	GATGCCTTGGATGGTGA
ENSG00000007312_CD79B_MEPR_110212.8	AATCCCCAGCAGCTGAAGC
ENSG00000007312_CD79B_MEPR_110213.9	AGGATGATCAGCAGCGTC
ENSG00000007312_CD79B_MEPR_110214.10	CGTCACTATGTCCTCAT
ENSG00000008226_DLEC1_ACOC_29063.1	CAGGTAGCGGCTGGTCG
ENSG00000008226_DLEC1_ACOC_29064.2	CAACTTGTACTCAGCCG
ENSG00000008226_DLEC1_ACOC_29065.3	GAGCTCCAAAACGCGG
ENSG00000008226_DLEC1_ACOC_29066.4	CGAGAATGAGCGCCACG
ENSG00000008226_DLEC1_ACOC_29067.5	CCTCACGCAGCTTGCGC
ENSG00000008226_DLEC1_ACOC_29068.6	TACTCTGGAATTCTCCTAT
ENSG00000008226_DLEC1_ACOC_29069.7	GACCAACGAGTGCCAG
ENSG00000008226_DLEC1_ACOC_29070.8	CGAAGTATGGCGTGGAAGG
ENSG00000008226_DLEC1_ACOC_29071.9	CCTCCATATCGAGTGTT
ENSG00000008226_DLEC1_ACOC_29072.10	TACTGGCAGGTCATTCC
ENSG00000008282_SYPL1_TMMO_199086.1	AAGAGTAATCGCCTATG
ENSG00000008282_SYPL1_TMMO_199087.2	GCCCTTAAAACCTCCAC
ENSG00000008282_SYPL1_TMMO_199088.3	TTGAGGTTGATCTGGAAGC
ENSG00000008282_SYPL1_TMMO_199089.4	AAGGGCAGCAATGCAGTAC
ENSG00000008282_SYPL1_TMMO_199090.5	GTTGGTGAGCACTTCAGCC
ENSG00000008282_SYPL1_TMMO_199091.6	TACTGCTTTCTTCTTACA
ENSG00000008282_SYPL1_TMMO_199092.7	GCGAACCAAGTAGATGTT
ENSG00000008282_SYPL1_TMMO_199093.8	GCTCTGTGACCAGTAT
ENSG00000008282_SYPL1_TMMO_199094.9	CATCATTTCAGCCACCTCC
ENSG00000008282_SYPL1_TMMO_199095.10	TATTTGATGGACTGTGT
ENSG00000009954_BAZ1B_PROT_59970.1	CTGGTGAAGCCGTTGCC
ENSG00000009954_BAZ1B_PROT_59971.2	CAGTCAGCTAACACACA
ENSG00000009954_BAZ1B_PROT_59972.3	GTCCTGAGCAATCTGAC
ENSG00000009954_BAZ1B_PROT_59973.4	AACAAGCTTCTCATACC
ENSG00000009954_BAZ1B_PROT_59974.5	GTACAGTGAGCGCATT
ENSG00000009954_BAZ1B_PROT_59975.6	GGTCGTAGAAGATGAAT
ENSG00000009954_BAZ1B_PROT_59976.7	TATCTACTAACTTCTCTA
ENSG00000009954_BAZ1B_PROT_59977.8	TTAGTGTGCAGCTTATT
ENSG00000009954_BAZ1B_PROT_59978.9	CATTACGAGCTGGTAC
ENSG00000009954_BAZ1B_PROT_59979.10	ATTGTGAAGATTCATCCTT
ENSG00000010270_STARD3NL_TMMO_62345.1	ATATTGCGCAGAGAAGCAT
ENSG00000010270_STARD3NL_TMMO_62346.2	GCATATCTGATGTCAGG
ENSG00000010270_STARD3NL_TMMO_62347.3	CCAGGATTGAGTCCTATGA
ENSG00000010270_STARD3NL_TMMO_62348.4	ACATGGAGAACGCTCTCAC
ENSG00000010270_STARD3NL_TMMO_62349.5	TTACGAATAAGAGGTCAA
ENSG00000010270_STARD3NL_TMMO_62350.6	TGTGCAGACTGCGCCAT
ENSG00000010270_STARD3NL_TMMO_62351.7	AGAACACATTAGAGAAGG
ENSG00000010270_STARD3NL_TMMO_62352.8	GATTGAGACGTGGTTCC
ENSG00000010270_STARD3NL_TMMO_62353.9	AAGCATCCTGAACTATC
ENSG00000010270_STARD3NL_TMMO_62354.10	AGAGGGCAGCACTTATACC
ENSG00000010404_IDS_PROT_191633.1	CCAGAGAAGGCCTCGGC
ENSG00000010404_IDS_PROT_191634.2	CTCCGTCTGCGTCGCCCT
ENSG00000010404_IDS_PROT_191635.3	ATGCCAGTTGGTCAATATT
ENSG00000010404_IDS_PROT_191636.4	AACGTTCTTCTCATCATCG
ENSG00000010404_IDS_PROT_191637.5	CCCCTCCCTGGGCTGTTAT
ENSG00000010404_IDS_PROT_191638.6	ATGATTCTCCGTATAGC
ENSG00000010404_IDS_PROT_191639.7	GGGTTGTAGGCCACAGG
ENSG00000010404_IDS_PROT_191640.8	TCAGGCAAGGTGCCCTC
ENSG00000010404_IDS_PROT_191641.9	GATGGACATCAGGCAAC
ENSG00000010404_IDS_PROT_191642.10	CTTATGATACCCAACGGCC
ENSG00000010671_BTK_DTKP_164324.1	AGTATGACTTTGAACG
ENSG00000010671_BTK_DTKP_164325.2	GCGCTTCTTGAAGTTTAG
ENSG00000010671_BTK_DTKP_164326.3	ATGCTCTCCAGAATCACTG
ENSG00000010671_BTK_DTKP_164327.4	ATCACTTGTGTTGAAACAG
ENSG00000010671_BTK_DTKP_164328.5	GAATCTGTCTTTCTGGAGG
ENSG00000010671_BTK_DTKP_164329.6	ACAGCCAAAAATGCTAT
ENSG00000010671_BTK_DTKP_164330.7	CAAATTTCAATCATTGAA
ENSG00000010671_BTK_DTKP_164331.8	CTTCCTTAGTTCTTCAGTT
ENSG00000010671_BTK_DTKP_164332.9	AACCAGATCACTGTTGTAC
ENSG00000010671_BTK_DTKP_164333.10	CCCATCGATCCAGAAGCAA
ENSG00000010810_FYN_DTKP_121633.1	AGCTCTGGGTACCGCTA
ENSG00000010810_FYN_DTKP_121634.2	AAGCAACAAAACTGACGG
ENSG00000010810_FYN_DTKP_121635.3	CGTGGAAGTTGTTGTAGTT
ENSG00000010810_FYN_DTKP_121636.4	GGGACCTTGCGTACGAG
ENSG00000010810_FYN_DTKP_121637.5	ACGGTGAGTCCTTGGCCCC
ENSG00000010810_FYN_DTKP_121638.6	TGCTTCATAGTCATAAA
ENSG00000010810_FYN_DTKP_121639.7	TGGTACTTTGGAAAACT
ENSG00000010810_FYN_DTKP_121640.8	AAGCCCGCTCCTTGACAAC
ENSG00000010810_FYN_DTKP_121641.9	TCCTTTGGAAACCCAAG
ENSG00000010810_FYN_DTKP_121642.10	CCTGGATAGAGTCAAC
ENSG00000011021_CLCN6_MEPR_52770.1	GAGGATGAGATTCTTCCA
ENSG00000011021_CLCN6_MEPR_52771.2	GTCTCTGTGCTGCTGCTGC
ENSG00000011021_CLCN6_MEPR_52772.3	AAGATATGAGGCGGTGAAG
ENSG00000011021_CLCN6_MEPR_52773.4	TACCACTCCGAACTTGAGT
ENSG00000011021_CLCN6_MEPR_52774.5	TATCAATGACCCTTACC
ENSG00000011021_CLCN6_MEPR_52775.6	AATGGCGTAAAGGTGCC
ENSG00000011021_CLCN6_MEPR_52776.7	AACAAGGTACCCCCGAT
ENSG00000011021_CLCN6_MEPR_52777.8	TTCAAGGAGAGACAGAGCG
ENSG00000011021_CLCN6_MEPR_52778.9	AACCACTGTGGATCATG
ENSG00000011021_CLCN6_MEPR_52779.10	CTCTTCGTGGAGAAGGA
ENSG00000011485_PPP5C_DTKP_123650.1	TAGTCTCGCAGCGCGGCC
ENSG00000011485_PPP5C_DTKP_123651.2	CTGGGGTTCAGCTCGA
ENSG00000011485_PPP5C_DTKP_123652.3	GCCTTTGAGCGGGCCATCG
ENSG00000011485_PPP5C_DTKP_123653.4	GGACGAACCCCCGGCTGA
ENSG00000011485_PPP5C_DTKP_123654.5	CGGACCCAAGCTTGAAGA
ENSG00000011485_PPP5C_DTKP_123655.6	GACCAGAAGAAACTGCAC
ENSG00000011485_PPP5C_DTKP_123656.7	GACAAGAAGTACATCAA
ENSG00000011485_PPP5C_DTKP_123657.8	AGAAGATTACAGTATGTG
ENSG00000011485_PPP5C_DTKP_123658.9	GAGCTTGAAGCCGAAAA
ENSG00000011485_PPP5C_DTKP_123659.10	CCATAGCACTCAGTGCGC
ENSG00000012124_CD22_MEPR_96553.1	GCCCCCTCCCAGGCGTAGA
ENSG00000012124_CD22_MEPR_96554.2	ACTCTATGAAAGCACAA
ENSG00000012124_CD22_MEPR_96555.3	AGGTGTTCTTGTTATACTC
ENSG00000012124_CD22_MEPR_96556.4	AAAAGGGTGCAATTCCT
ENSG00000012124_CD22_MEPR_96557.5	GATCGGATACCCATAGC
ENSG00000012124_CD22_MEPR_96558.6	GTGCACCTCAATGACAG
ENSG00000012124_CD22_MEPR_96559.7	CCTCATTGGAACCCCCTCT
ENSG00000012124_CD22_MEPR_96560.8	GCAGGTCACAATCTTCCCA
ENSG00000012124_CD22_MEPR_96561.9	GAGAACTTGAGCTCGCTCC
ENSG00000012124_CD22_MEPR_96562.10	ACAGACTTGATGGTCAAGG
ENSG00000012174_MBTPS2_PROT_7434.1	ATTCCGGTGTCGCTGGTGG
ENSG00000012174_MBTPS2_PROT_7435.2	TCGTCTACCTGACCGACT
ENSG00000012174_MBTPS2_PROT_7436.3	CCATCTTATGTGGAAAG
ENSG00000012174_MBTPS2_PROT_7437.4	ACGGGTAAATTTATACC
ENSG00000012174_MBTPS2_PROT_7438.5	TTGGGGACGGCGGAAAGCA
ENSG00000012174_MBTPS2_PROT_7439.6	AGAAAAAATGAGCTAAACA
ENSG00000012174_MBTPS2_PROT_7440.7	CAGACTTTGGCACAAATGA
ENSG00000012174_MBTPS2_PROT_7441.8	TACATGAAATTGGACAT
ENSG00000012174_MBTPS2_PROT_7442.9	TTCGATTTAATGGCTTT
ENSG00000012174_MBTPS2_PROT_7443.10	TTACTAATGTGCAAGAT
ENSG00000013288_MAN2B2_ACOC_70543.1	CCAGGGGTCCAGTCCGC
ENSG00000013288_MAN2B2_ACOC_70544.2	CGATGAACCGGCGCTGC
ENSG00000013288_MAN2B2_ACOC_70545.3	CCACATGGACGTGGGCT
ENSG00000013288_MAN2B2_ACOC_70546.4	GTATTTCTGCTGGTCCG
ENSG00000013288_MAN2B2_ACOC_70547.5	CCTCGTCATGCATGACC
ENSG00000013288_MAN2B2_ACOC_70548.6	GATCGACTACGACCTGA
ENSG00000013288_MAN2B2_ACOC_70549.7	CTGTGCTGGCTGCCGCTGC
ENSG00000013288_MAN2B2_ACOC_70550.8	TGGCAGAGGCGCCAAAC
ENSG00000013288_MAN2B2_ACOC_70551.9	GGGTGCAGTAGCTGTAC
ENSG00000013288_MAN2B2_ACOC_70552.10	GGGTACACCCCATCTTG
ENSG00000014216_CAPN1_DTKP_1542.1	TCGGAGGAGATCATCACGC
ENSG00000014216_CAPN1_DTKP_1543.2	GCCCGCTGCTTCTGCACTT
ENSG00000014216_CAPN1_DTKP_1544.3	GTACTTGATGGCATTCTCA
ENSG00000014216_CAPN1_DTKP_1545.4	GGACCCTCTTCCGTGATG
ENSG00000014216_CAPN1_DTKP_1546.5	CCATAGGTCTTGGAGGAAT
ENSG00000014216_CAPN1_DTKP_1547.6	CCGAAGGCAACGAGTTC
ENSG00000014216_CAPN1_DTKP_1548.7	TGGCAATTTGGGGAGTGGG
ENSG00000014216_CAPN1_DTKP_1549.8	GAACCACTCGGTGCAGG
ENSG00000014216_CAPN1_DTKP_1550.9	CTCCATCCACAATGAACT
ENSG00000014216_CAPN1_DTKP_1551.10	CGCAACTCGTACCACT
ENSG00000014257_ACPP_DTKP_190985.1	GGCAGCAAGCCTTAGCCT
ENSG00000014257_ACPP_DTKP_190986.2	AGAGCTGCACCCCTCCTCC
ENSG00000014257_ACPP_DTKP_190987.3	ACCGAAGTGTACTAGCCA
ENSG00000014257_ACPP_DTKP_190988.4	AAAGGTGTCAATGGGACTT
ENSG00000014257_ACPP_DTKP_190989.5	GGCTGCCAGAGTAGGAT
ENSG00000014257_ACPP_DTKP_190990.6	GAGCAGCATTATGAACT
ENSG00000014257_ACPP_DTKP_190991.7	CAGCCCTGTTTCCCCCAGA
ENSG00000014257_ACPP_DTKP_190992.8	AAGCACAGACGTTGAC
ENSG00000014257_ACPP_DTKP_190993.9	AGTGAGACTTTGAAATCAG
ENSG00000014257_ACPP_DTKP_190994.10	GAAAACTTTCAGGATTACA
ENSG00000015475_BID_ACOC_190049.1	GACCGTAGCATCCCTCC
ENSG00000015475_BID_ACOC_190050.2	ATGCACTCATCCCTGAGGC
ENSG00000015475_BID_ACOC_190051.3	CAGAGAGCTGGACGCAC
ENSG00000015475_BID_ACOC_190052.4	GAACACCAGCCGGTCGG
ENSG00000015475_BID_ACOC_190053.5	TGGCCAGGTCCCTGTTC
ENSG00000015475_BID_ACOC_190054.6	GCACCTCGCCCAGGTCG
ENSG00000015475_BID_ACOC_190055.7	GGGTCATGATGGCTCGG
ENSG00000015475_BID_ACOC_190056.8	CCTCTATTCTTCCCAAGC
ENSG00000015475_BID_ACOC_190057.9	CAGGCCTACCCTAGAGACA
ENSG00000015475_BID_ACOC_190058.10	ACATCACGGAGCAAGGA
ENSG00000018189_RUFY3_UNA1_202461.1	AGTCAAGAGTCCTCCCC
ENSG00000018189_RUFY3_UNA1_202462.2	GAGCACTGTCTGAAACA
ENSG00000018189_RUFY3_UNA1_202463.3	CTGTTATCTCTGCGGCTTC
ENSG00000018189_RUFY3_UNA1_202464.4	GAAGAGCCTGGCTTCGTT
ENSG00000018189_RUFY3_UNA1_202465.5	CATGAACCTCATGAACA
ENSG00000018189_RUFY3_UNA1_202466.6	TTCTAGAGGCCCCCAGA
ENSG00000018189_RUFY3_UNA1_202467.7	CAAATTCCGAGTGTCCA
ENSG00000018189_RUFY3_UNA1_202468.8	AACCCAATGCCCTCATGA
ENSG00000018189_RUFY3_UNA1_202469.9	ATGTCATCCAGCTCTCGC
ENSG00000018189_RUFY3_UNA1_202470.10	GACGGGAACAGCAGTAA
ENSG00000018280_SLC11A1_PROT_184845.1	CATGTCGGAGCCCACAA
ENSG00000018280_SLC11A1_PROT_184846.2	ACCAGCCCGACCAGCCCA
ENSG00000018280_SLC11A1_PROT_184847.3	AGGACGCCACCCCAGAG
ENSG00000018280_SLC11A1_PROT_184848.4	TCAGCCAGAGGACGGTGCG
ENSG00000018280_SLC11A1_PROT_184849.5	GGGATCTTCTCACTCAGGT
ENSG00000018280_SLC11A1_PROT_184850.6	CTGGAGATGGAACCATAGC
ENSG00000018280_SLC11A1_PROT_184851.7	CATTCAATCTGCTCTCAGC
ENSG00000018280_SLC11A1_PROT_184852.8	AAGGCCCATAGCTTCCGC
ENSG00000018280_SLC11A1_PROT_184853.9	CTCTGGGCCACCGTGTT
ENSG00000018280_SLC11A1_PROT_184854.10	CGACTGGCTGCACGTCT
ENSG00000019582_CD74_PROT_195761.1	GAAGATCAGAAGCCAGTCA
ENSG00000019582_CD74_PROT_195762.2	CGAGGAGCAGAGTCACC
ENSG00000019582_CD74_PROT_195763.3	CCGCGGAGCCCTGTACAC
ENSG00000019582_CD74_PROT_195764.4	GTACAGGAAGTAGGCGG
ENSG00000019582_CD74_PROT_195765.5	CAGAATGCCACCAAGTA
ENSG00000019582_CD74_PROT_195766.6	ATGCAGGCGCTGCCCAT
ENSG00000019582_CD74_PROT_195767.7	CCTGTGAGCAAGATGCGCA
ENSG00000019582_CD74_PROT_195768.8	CGCAGGTTCTCCAGCTGC
ENSG00000019582_CD74_PROT_195769.9	GTGTACCCGCCACTGAA
ENSG00000019582_CD74_PROT_195770.10	CGCTGGTCATCCATGAC
ENSG00000021488_SLC7A9_DTKP_27515.1	GGATACTGGCCTGAGAAAG
ENSG00000021488_SLC7A9_DTKP_27516.2	ACTGGTGGTCTTAGGCTCT
ENSG00000021488_SLC7A9_DTKP_27517.3	CCCTGTGCTTTGCGGAGCT
ENSG00000021488_SLC7A9_DTKP_27518.4	TGGCATCTCCATCATCG
ENSG00000021488_SLC7A9_DTKP_27519.5	TAGGCCTCCATCAGGTA
ENSG00000021488_SLC7A9_DTKP_27520.6	TGGGCTTAATGACGATC
ENSG00000021488_SLC7A9_DTKP_27521.7	GGGCCCTGCCTCATCATAT
ENSG00000021488_SLC7A9_DTKP_27522.8	ATCACCAGCTTGGCCG
ENSG00000021488_SLC7A9_DTKP_27523.9	AAGGGCGCACACACATACT
ENSG00000021488_SLC7A9_DTKP_27524.10	AACTCACTGAGCGTGCGGC
ENSG00000023287_RB1CC1_ACOC_194461.1	AGTGTGTACCTACAGTGC
ENSG00000023287_RB1CC1_ACOC_194462.2	ATTGCTATTCAACACC
ENSG00000023287_RB1CC1_ACOC_194463.3	GTCAATGGAGGAGAATGCA
ENSG00000023287_RB1CC1_ACOC_194464.4	AATTTGAACAGTCCTCC
ENSG00000023287_RB1CC1_ACOC_194465.5	CTTTGAATGGCATGCTTA
ENSG00000023287_RB1CC1_ACOC_194466.6	ATTCGTTAGTTGTTCT
ENSG00000023287_RB1CC1_ACOC_194467.7	CTTCATGCTGATCAAGA
ENSG00000023287_RB1CC1_ACOC_194468.8	ATGTGGAATCTTTGGTC
ENSG00000023287_RB1CC1_ACOC_194469.9	CAACAGTATGAAAAACTGC
ENSG00000023287_RB1CC1_ACOC_194470.10	ATGAACATCTTCAACACCA
ENSG00000025039_RRAGD_PROT_148180.1	GTCACCGTGAGGTGGAGCC
ENSG00000025039_RRAGD_PROT_148181.2	GTCATCGTTTGCCCTC
ENSG00000025039_RRAGD_PROT_148182.3	GTGGGGCTAGCGGACTA
ENSG00000025039_RRAGD_PROT_148183.4	ACGCCGATCCGGACAG
ENSG00000025039_RRAGD_PROT_148184.5	TCCTCGTCCTGCGGCTG
ENSG00000025039_RRAGD_PROT_148185.6	CCGAGAATCCTGCTCAT
ENSG00000025039_RRAGD_PROT_148186.7	ATTCCACAACTCCCAACTC
ENSG00000025039_RRAGD_PROT_148187.8	ACTTGCCGCTTCTCCTC
ENSG00000025039_RRAGD_PROT_148188.9	CAACTGATAGTACTCCGG
ENSG00000025039_RRAGD_PROT_148189.10	CTGTGATATGATAGATG
ENSG00000026103_FAS_ACOC_105367.1	GAGTTGATGTCAGTCACTT
ENSG00000026103_FAS_ACOC_105368.2	GAAGGCCTGCATCATGA
ENSG00000026103_FAS_ACOC_105369.3	ACAGGGCTTATGGCAGAAT
ENSG00000026103_FAS_ACOC_105370.4	TGTACTCCTTCCCTTCT
ENSG00000026103_FAS_ACOC_105371.5	GGACTGCACAGTCAATG
ENSG00000026103_FAS_ACOC_105372.6	TGAACATGGAATCATCA
ENSG00000026103_FAS_ACOC_105373.7	CAACACCAAGTGCAAAG
ENSG00000026103_FAS_ACOC_105374.8	CCACCCCAAGTTAGATC
ENSG00000026103_FAS_ACOC_105375.9	ATGTAGATTGTGTGATGA
ENSG00000026103_FAS_ACOC_105376.10	CACTTGGTATTCTGGGTC
ENSG00000026297_RNASET2_TMMO_146212.1	CCTGGCGTTGCTTTGCC
ENSG00000026297_RNASET2_TMMO_146213.2	AGTGGAAAAAACTAATTA
ENSG00000026297_RNASET2_TMMO_146214.3	TGAAGGATGTAATAGATCG
ENSG00000026297_RNASET2_TMMO_146215.4	GCCAGTATGCCCTCATTTC
ENSG00000026297_RNASET2_TMMO_146216.5	TTGAGCGCATCCACCTGGG
ENSG00000026297_RNASET2_TMMO_146217.6	AAGCCTGGAACTCTACA
ENSG00000026297_RNASET2_TMMO_146218.7	CATGAGTGGGAAAAGCAT
ENSG00000026297_RNASET2_TMMO_146219.8	CAAAACTGCACCGAGCC
ENSG00000026297_RNASET2_TMMO_146220.9	ATGCCCTTGCCAGAGTATA
ENSG00000026297_RNASET2_TMMO_146221.10	CTGCTGGTCTTGCTTAGTG
ENSG00000028310_BRD9_GEEX_53818.1	GTCAGACCATGAGCGAGAG
ENSG00000028310_BRD9_GEEX_53819.2	TTCCAGGAGTTGCTGAAT
ENSG00000028310_BRD9_GEEX_53820.3	TCCGAGAAGGAGAAGCATC
ENSG00000028310_BRD9_GEEX_53821.4	GAAAAGCAAAAAATCCATG
ENSG00000028310_BRD9_GEEX_53822.5	TAGGACGAGCGCCACT
ENSG00000028310_BRD9_GEEX_53823.6	CTAGTCCTGAAGGTCGG
ENSG00000028310_BRD9_GEEX_53824.7	GCAGTTTCTACTTGTAC
ENSG00000028310_BRD9_GEEX_53825.8	CTGACGAAGCTCGGGAC
ENSG00000028310_BRD9_GEEX_53826.9	ATACCGTGTACTACAAGT
ENSG00000028310_BRD9_GEEX_53827.10	ACGGACAGTACCGCAG
ENSG00000030110_BAK1_ACOC_183082.1	GCAGCTCGCCATCATCG
ENSG00000030110_BAK1_ACOC_183083.2	GCTTCGGGGCAAGGCCC
ENSG00000030110_BAK1_ACOC_183084.3	GCGGTAAAAAACGTAGCTG
ENSG00000030110_BAK1_ACOC_183085.4	CCCTACACGTCTACCAGCA
ENSG00000030110_BAK1_ACOC_183086.5	TGGTGGCTCTTCTGGGCTT
ENSG00000030110_BAK1_ACOC_183087.6	AAGTCGACCACGAAGC
ENSG00000030110_BAK1_ACOC_183088.7	ACGGCAGCTCGCCATCATC
ENSG00000030110_BAK1_ACOC_183089.8	TTGATGTCGTCCCCGATGA
ENSG00000030110_BAK1_ACOC_183090.9	CCATGCTGGTAGACGTGTA
ENSG00000030110_BAK1_ACOC_183091.10	GCCATGCTGGTAGACGTGT
ENSG00000030582_GRN_PROT_127279.1	TGGACCCTGGTGAGCTGGG
ENSG00000030582_GRN_PROT_127280.2	CCACCAGCCCTGCTGTTA
ENSG00000030582_GRN_PROT_127281.3	GGCAGAACTGACCATC
ENSG00000030582_GRN_PROT_127282.4	TGGGCATCAACCTGGCA
ENSG00000030582_GRN_PROT_127283.5	ATGCCTGCTCAGTGTTGT
ENSG00000030582_GRN_PROT_127284.6	CATCTTTACCGTCTCA
ENSG00000030582_GRN_PROT_127285.7	GCCATCCCCGCATGCCA
ENSG00000030582_GRN_PROT_127286.8	CGGGACAGCAGTGTATG
ENSG00000030582_GRN_PROT_127287.9	CTTAGTGAGGAGGTCCG
ENSG00000030582_GRN_PROT_127288.10	ACTATCAGGGCACTGGA
ENSG00000032219_ARID4A_TMMO_105787.1	GTACTTGGCACTGACAT
ENSG00000032219_ARID4A_TMMO_105788.2	GAGCTATTGTTGAAACA
ENSG00000032219_ARID4A_TMMO_105789.3	TCATCTTGTACCAATTGTG
ENSG00000032219_ARID4A_TMMO_105790.4	ATTAAGACTGTGAAAAGGC
ENSG00000032219_ARID4A_TMMO_105791.5	GATTTGTTAATGGAAGC
ENSG00000032219_ARID4A_TMMO_105792.6	CAAGTTGACAGATGCTAGT
ENSG00000032219_ARID4A_TMMO_105793.7	CAACGGAGAGGACTGAA
ENSG00000032219_ARID4A_TMMO_105794.8	TGATGTCATCATTACAGC
ENSG00000032219_ARID4A_TMMO_105795.9	TAGACATTCTCAATCTAC
ENSG00000032219_ARID4A_TMMO_105796.10	TCTCAATGATGAATTACT
ENSG00000033627_ATP6V0A1_ACOC_17840.1	GAGTGAAGAAATGACAC
ENSG00000033627_ATP6V0A1_ACOC_17841.2	TCAGTGAATTAGGAGAACT
ENSG00000033627_ATP6V0A1_ACOC_17842.3	CTTTGGCGGGTATGCCG
ENSG00000033627_ATP6V0A1_ACOC_17843.4	TTGGAAAACATTCACATC
ENSG00000033627_ATP6V0A1_ACOC_17844.5	GACACCGGTGAAAACCCAG
ENSG00000033627_ATP6V0A1_ACOC_17845.6	GCGGATCCAGACTTGT
ENSG00000033627_ATP6V0A1_ACOC_17846.7	TCAATCATGTCCCGGGGGA
ENSG00000033627_ATP6V0A1_ACOC_17847.8	TGGCTGGTGTCATTAACC
ENSG00000033627_ATP6V0A1_ACOC_17848.9	TCACAGGATCCTCCAGG
ENSG00000033627_ATP6V0A1_ACOC_17849.10	CTCTGAAGAGAAACTTCC
ENSG00000034693_PEX3_TMMO_157281.1	AAATGCATCTTCCTGGGCA
ENSG00000034693_PEX3_TMMO_157282.2	GAATTCAGTTGCTGCATTA
ENSG00000034693_PEX3_TMMO_157283.3	TATACAGTACCTGTATGC
ENSG00000034693_PEX3_TMMO_157284.4	TCCAGTTAAACATAATTGG
ENSG00000034693_PEX3_TMMO_157285.5	ATATTGTCGTCGTGCTT
ENSG00000034693_PEX3_TMMO_157286.6	CTTCCAACACTGAGAG
ENSG00000034693_PEX3_TMMO_157287.7	CCAACTGCTGCATTATCC
ENSG00000034693_PEX3_TMMO_157288.8	TCATATTGCAAGTCCTC
ENSG00000034693_PEX3_TMMO_157289.9	ACAGTGATCAATTCTGTC
ENSG00000034693_PEX3_TMMO_157290.10	TATATATTCTGGGGAAATA
ENSG00000034713_GABARAPL2_ACOC_14702.1	AGCGAAATATCCCGACA
ENSG00000034713_GABARAPL2_ACOC_14703.2	TTCAAGGAGGACCACTCGC
ENSG00000034713_GABARAPL2_ACOC_14704.3	ATTGTGGAAAAGGTCTC
ENSG00000034713_GABARAPL2_ACOC_14705.4	GCGATCTTCCTGTTTG
ENSG00000034713_GABARAPL2_ACOC_14706.5	GGACAGCTTTACGAGA
ENSG00000034713_GABARAPL2_ACOC_14707.6	GTTCCATCTGATATCACTG
ENSG00000034713_GABARAPL2_ACOC_14708.7	ATTGTTGACATTGACAAA
ENSG00000034713_GABARAPL2_ACOC_14709.8	AAGATGGATTCTTATATG
ENSG00000034713_GABARAPL2_ACOC_14710.9	AAGTGGATGTTCAAGG
ENSG00000034713_GABARAPL2_ACOC_14711.10	GACTGTCTTATCCACAAAC
ENSG00000035664_DAPK2_DTKP_129315.1	GACTCCTCATTGAGGCC
ENSG00000035664_DAPK2_DTKP_129316.2	CCATCGTGAAGAAGTGC
ENSG00000035664_DAPK2_DTKP_129317.3	ACATCGGAGAGGAGCTG
ENSG00000035664_DAPK2_DTKP_129318.4	CCAAGTTCATCAAGAAG
ENSG00000035664_DAPK2_DTKP_129319.5	AGCCGGCGCGGTGTGAGC
ENSG00000035664_DAPK2_DTKP_129320.6	GAGGTGAGCATCCTGCGGC
ENSG00000035664_DAPK2_DTKP_129321.7	GATCTGCTTAATGAAGC
ENSG00000035664_DAPK2_DTKP_129322.8	GAGAGCTCTTCGATTTCC
ENSG00000035664_DAPK2_DTKP_129323.9	GCTCACGAAATAGAAGA
ENSG00000035664_DAPK2_DTKP_129324.10	TCAATCAGCTTGATGTG
ENSG00000038002_AGA_PROT_71892.1	ATACCAGGTGGTTTGTA
ENSG00000038002_AGA_PROT_71893.2	GAATTGCCAGCCAAATTAT
ENSG00000038002_AGA_PROT_71894.3	ACGAATTAAAAATGCTAT
ENSG00000038002_AGA_PROT_71895.4	ATCATCTTCTGTTTCTTTA
ENSG00000038002_AGA_PROT_71896.5	TGCCGTTTCTGCTCTGCC
ENSG00000038002_AGA_PROT_71897.6	ACTCACCAATACCTGGAGC
ENSG00000038002_AGA_PROT_71898.7	TGGAGGGCATTAGCATC
ENSG00000038002_AGA_PROT_71899.8	CCGCTCTCCACTGCATCCA
ENSG00000038002_AGA_PROT_71900.9	AGCAGTGTGACGGCTCTGT
ENSG00000038002_AGA_PROT_71901.10	ACAGGACATATTGCTGC
ENSG00000040531_CTNS_DTKP_112413.1	TTCTCCAGCTTTACGAC
ENSG00000040531_CTNS_DTKP_112414.2	CAGGGTGAGGCTGACGT
ENSG00000040531_CTNS_DTKP_112415.3	GTCTGAGCTTCGACTTCG
ENSG00000040531_CTNS_DTKP_112416.4	AACCTGACGGGCTTCG
ENSG00000040531_CTNS_DTKP_112417.5	ACGTCGTTGCTGTTCAC
ENSG00000040531_CTNS_DTKP_112418.6	ATTTCAAAAGTGATCACC
ENSG00000040531_CTNS_DTKP_112419.7	AGATGTCACTTGAAAAG
ENSG00000040531_CTNS_DTKP_112420.8	CCATTAGCATCATAAACC
ENSG00000040531_CTNS_DTKP_112421.9	GAAATCACTCCAATCAGAC
ENSG00000040531_CTNS_DTKP_112422.10	GCTTCCTGGTGCTCGCG
ENSG00000044574_HSPA5_DTKP_116463.1	GTGGTCGGCATCGACCT
ENSG00000044574_HSPA5_DTKP_116464.2	ACGGGTCATTCCACGTG
ENSG00000044574_HSPA5_DTKP_116465.3	TGTTCAAGAACGGCCGCG
ENSG00000044574_HSPA5_DTKP_116466.4	ACATAGGACGGCGTGATG
ENSG00000044574_HSPA5_DTKP_116467.5	TTGGAGGTGAGCTGGTTCT
ENSG00000044574_HSPA5_DTKP_116468.6	TCTTTGGTTGCTTGGCGTT
ENSG00000044574_HSPA5_DTKP_116469.7	GTGAGAAGAGACACATCGA
ENSG00000044574_HSPA5_DTKP_116470.8	CTGGCCTAAATGTTATG
ENSG00000044574_HSPA5_DTKP_116471.9	TGCAGAAACTCCGGCGCG
ENSG00000044574_HSPA5_DTKP_116472.10	AAACCGCTGAGGCTTATTT
ENSG00000047249_ATP6V1H_PROT_68709.1	ACCAAAATGGATATCCG
ENSG00000047249_ATP6V1H_PROT_68710.2	ATTGTGAGTTTATTCAG
ENSG00000047249_ATP6V1H_PROT_68711.3	GCAGCAATAATATTGGTG
ENSG00000047249_ATP6V1H_PROT_68712.4	CATCTCTTGCTTCTCTTCA
ENSG00000047249_ATP6V1H_PROT_68713.5	TATATACTAACTATGG
ENSG00000047249_ATP6V1H_PROT_68714.6	CCAATGTTGAATCGCC
ENSG00000047249_ATP6V1H_PROT_68715.7	ATGTAGCAAGAACACTGCG
ENSG00000047249_ATP6V1H_PROT_68716.8	TATGTGCAGTGCGTGGC
ENSG00000047249_ATP6V1H_PROT_68717.9	GGGAAAAGAACTGATGGA
ENSG00000047249_ATP6V1H_PROT_68718.10	CTTCCACCCAAGCAAAG
ENSG00000047457_CP_DTKP_8420.1	GAATTATTGAAACGACT
ENSG00000047457_CP_DTKP_8421.2	GACAACTATAGAAAAAC
ENSG00000047457_CP_DTKP_8422.3	TTTCAGCTTTGATAATA
ENSG00000047457_CP_DTKP_8423.4	AAAGGTGTAGGGCCTAG
ENSG00000047457_CP_DTKP_8424.5	CACACATGGAGAGTCCT
ENSG00000047457_CP_DTKP_8425.6	TCTTTGTCAACTTTCTC
ENSG00000047457_CP_DTKP_8426.7	CCGCTGAGGAAATCATC
ENSG00000047457_CP_DTKP_8427.8	TCTCCCAATTCTATCT
ENSG00000047457_CP_DTKP_8428.9	TATGTATACTGCTCTCC
ENSG00000047457_CP_DTKP_8429.10	GAAAAAGGCTTGCAAAC
ENSG00000047932_GOPC_ACOC_155654.1	GCGGGGTATCCATGTTC
ENSG00000047932_GOPC_ACOC_155655.2	CGGACATCACTTATGAG
ENSG00000047932_GOPC_ACOC_155656.3	GTCCATGCCCAGCAGCAGC
ENSG00000047932_GOPC_ACOC_155657.4	GAGCAGGAGGCGCCCCCT
ENSG00000047932_GOPC_ACOC_155658.5	CTGTGCAAAGCAGGAGCTC
ENSG00000047932_GOPC_ACOC_155659.6	CTGACTCTGGTACCATTA
ENSG00000047932_GOPC_ACOC_155660.7	TTCCTTATCCAAGTACT
ENSG00000047932_GOPC_ACOC_155661.8	CTAGGACGAGATATGAA
ENSG00000047932_GOPC_ACOC_155662.9	CCCCATATACTTCAGCC
ENSG00000047932_GOPC_ACOC_155663.10	CAGCTTCATGCTAAAAC
ENSG00000049245_VAMP3_TMMO_192277.1	CGAGTTAACGTGGACA
ENSG00000049245_VAMP3_TMMO_192278.2	TCTAACTCAGAGAGCTTC
ENSG00000049245_VAMP3_TMMO_192279.3	ACCGTGCAGACGCACTGC
ENSG00000049245_VAMP3_TMMO_192280.4	AGCGCAGCCAAGTTGAAG
ENSG00000049245_VAMP3_TMMO_192281.5	GCAATCGGGATTACTGTTC
ENSG00000049245_VAMP3_TMMO_192282.6	GTCCAACTGCTGCCAC
ENSG00000049245_VAMP3_TMMO_192283.7	TTAACGTGGACAAGGTTC
ENSG00000049245_VAMP3_TMMO_192284.8	TTGAAGAGGAAATATTGG
ENSG00000049245_VAMP3_TMMO_192285.9	GACATAATGCGAGTTAACG
ENSG00000049860_HEXB_DTKP_97403.1	ACAATGGATCCCTTGTTTA
ENSG00000049860_HEXB_DTKP_97404.2	GCTTGGCCGAGACGCTC
ENSG00000049860_HEXB_DTKP_97405.3	CCTATGACAGACTGACA
ENSG00000049860_HEXB_DTKP_97406.4	GAGCAGAAAGGATTACA
ENSG00000049860_HEXB_DTKP_97407.5	GGCACAATAGTTGAAGTA
ENSG00000049860_HEXB_DTKP_97408.6	AATATGCCAGATTACG
ENSG00000049860_HEXB_DTKP_97409.7	GGGTATCAAATTCTGGC
ENSG00000049860_HEXB_DTKP_97410.8	AAACGCTTCCTCCAGCA
ENSG00000049860_HEXB_DTKP_97411.9	CTGCTGTTGGCGACACTGC
ENSG00000049860_HEXB_DTKP_97412.10	ATCAATTCATTCATTTGGG
ENSG00000050748_MAPK9_DTKP_90694.1	CTGAAACCAATTGGCTC
ENSG00000050748_MAPK9_DTKP_90695.2	CTGCATTTGATACAGTTCT
ENSG00000050748_MAPK9_DTKP_90696.3	AGTTTGGTTCTGAAAAGGA
ENSG00000050748_MAPK9_DTKP_90697.4	GATGCTAACTTATGTC
ENSG00000050748_MAPK9_DTKP_90698.5	CATCTGGTAAAGAAGGT
ENSG00000050748_MAPK9_DTKP_90699.6	TGGTGACACGGTACTAC
ENSG00000050748_MAPK9_DTKP_90700.7	TGCACGCTGTCCGGGCC
ENSG00000050748_MAPK9_DTKP_90701.8	ATTTCACAACAATGTTGCT
ENSG00000050748_MAPK9_DTKP_90702.9	ACATAATTCCTCACAGT
ENSG00000050748_MAPK9_DTKP_90703.10	GCAAGGCACTGCAATGA
ENSG00000052795_FNIP2_UNA1_175299.1	CTAGAATGGGCAGCTTCTG
ENSG00000052795_FNIP2_UNA1_175300.2	TTTACCAGGACTGTGAC
ENSG00000052795_FNIP2_UNA1_175301.3	TTTGGGTCCTTGTCGTAC
ENSG00000052795_FNIP2_UNA1_175302.4	CAGTTACCAGCGCCGC
ENSG00000052795_FNIP2_UNA1_175303.5	TATGTAGTGTATCTTTA
ENSG00000052795_FNIP2_UNA1_175304.6	GGAAAAGATGATGCTTA
ENSG00000052795_FNIP2_UNA1_175305.7	ATGTAGAGGAGCTTGGAGA
ENSG00000052795_FNIP2_UNA1_175306.8	TTAGGGGAAATGATGTT
ENSG00000052795_FNIP2_UNA1_175307.9	ATCCCCCAGAAGAACTGT
ENSG00000052795_FNIP2_UNA1_175308.10	TAAATCCTCCCAGCACC
ENSG00000054523_KIF1B_PROT_59456.1	CTCTTACACGCCTTTGA
ENSG00000054523_KIF1B_PROT_59457.2	TCGAAGCTGAAGGACTT
ENSG00000054523_KIF1B_PROT_59458.3	ATTCAACTGGTGCCAAA
ENSG00000054523_KIF1B_PROT_59459.4	CTGACCTCATGGATGCT
ENSG00000054523_KIF1B_PROT_59460.5	TCGGGAGCCTCAGTGAAGG
ENSG00000054523_KIF1B_PROT_59461.6	AGAATTGAAGGGCCTTACC
ENSG00000054523_KIF1B_PROT_59462.7	ATGCAAAACAGGGATCTT
ENSG00000054523_KIF1B_PROT_59463.8	GACAGATCCTCCACATA
ENSG00000054523_KIF1B_PROT_59464.9	TGTACAATGACATTGGCA
ENSG00000054523_KIF1B_PROT_59465.10	GGTAAACAAGAAGAAAGCC
ENSG00000054983_GALC_PROT_22674.1	CTATGACTGCGGCCGC
ENSG00000054983_GALC_PROT_22675.2	AGAACGATAGGGCTCT
ENSG00000054983_GALC_PROT_22676.3	TGGAAATAGGTGGTGAT
ENSG00000054983_GALC_PROT_22677.4	TGCTCGACGACTCCGAC
ENSG00000054983_GALC_PROT_22678.5	CAAAGAGGCACCAAAATT
ENSG00000054983_GALC_PROT_22679.6	CCTATTATGTCGTGACC
ENSG00000054983_GALC_PROT_22680.7	ATGAGAATTATTTCCG
ENSG00000054983_GALC_PROT_22681.8	GTCATTCCCTGGATGGC
ENSG00000054983_GALC_PROT_22682.9	TGCATAATGCATGTGGGA
ENSG00000054983_GALC_PROT_22683.10	TCAGCTGAAGATTGACATA
ENSG00000055332_EIF2AK2_DTKP_193542.1	TACTACTCCCTGCTTCTGA
ENSG00000055332_EIF2AK2_DTKP_193543.2	ATGGAAGAGAATTTCCAGA
ENSG00000055332_EIF2AK2_DTKP_193544.3	GCTGGTGATCTTTCAGC
ENSG00000055332_EIF2AK2_DTKP_193545.4	CTGTTGAGATACTTAATA
ENSG00000055332_EIF2AK2_DTKP_193546.5	GCCTATGTAATTCCCCA
ENSG00000055332_EIF2AK2_DTKP_193547.6	TGTGCATCGGGGGTGCAT
ENSG00000055332_EIF2AK2_DTKP_193548.7	TTGTTGTCAATAATAA
ENSG00000055332_EIF2AK2_DTKP_193549.8	GTACAGGTTCTACTAAAC
ENSG00000055332_EIF2AK2_DTKP_193550.9	TAGTAGCAAAAGAACCAG
ENSG00000055332_EIF2AK2_DTKP_193551.10	CTTCTGAATCATCATCTGA
ENSG00000055732_MCOLN3_TMMO_12695.1	CTACTCACAACTACCTC
ENSG00000055732_MCOLN3_TMMO_12696.2	AATCCCTGTGAGAAGTTCT
ENSG00000055732_MCOLN3_TMMO_12697.3	CTATACAATGTCTCCGT
ENSG00000055732_MCOLN3_TMMO_12698.4	CGAGGAAACATCTACCC
ENSG00000055732_MCOLN3_TMMO_12699.5	CATATGTGTCATCCATT
ENSG00000055732_MCOLN3_TMMO_12700.6	ATTGCCATAGCAGATTGCT
ENSG00000055732_MCOLN3_TMMO_12701.7	CTGGTGTCCCAATGTGAAA
ENSG00000055732_MCOLN3_TMMO_12702.8	AGTAAAGTCATAACAGTCA
ENSG00000055732_MCOLN3_TMMO_12703.9	GGCTAAGTAACCAGATGG
ENSG00000055732_MCOLN3_TMMO_12704.10	TAAAGACTGGCATGTATC
ENSG00000057663_ATG5_ACOC_170961.1	TGCTTCGAGATGTGTGGTT
ENSG00000057663_ATG5_ACOC_170962.2	ATATAGCGTGAAACAAGT
ENSG00000057663_ATG5_ACOC_170963.3	ATTGATGGCCCAAAAC
ENSG00000057663_ATG5_ACOC_170964.4	ATCAAATAGCAAACCAAT
ENSG00000057663_ATG5_ACOC_170965.5	AGTAAGTTATTTGACGT
ENSG00000057663_ATG5_ACOC_170966.6	CTTCAATTGCATCCTTAGA
ENSG00000057663_ATG5_ACOC_170967.7	AGATATGGTTTGAATATGA
ENSG00000057663_ATG5_ACOC_170968.8	ATCACAAGCAACTCTGGAT
ENSG00000057663_ATG5_ACOC_170969.9	AAGCTGTTTCGTCCTG
ENSG00000057663_ATG5_ACOC_170970.10	TGAAAAAGCACTTTCAGA
ENSG00000061676_NCKAP1_PROT_9809.1	CTCACCATCCTCAACGAC
ENSG00000061676_NCKAP1_PROT_9810.2	CAGCCCAGTCAGCAGAAGC
ENSG00000061676_NCKAP1_PROT_9811.3	TACTAGGTGCACTGATG
ENSG00000061676_NCKAP1_PROT_9812.4	CTACAGCACTGAACCTT
ENSG00000061676_NCKAP1_PROT_9813.5	TTGCGGGTTTCTACAGCA
ENSG00000061676_NCKAP1_PROT_9814.6	AATTTCACAGCAGATTCC
ENSG00000061676_NCKAP1_PROT_9815.7	TCTCGAATTGAAGAAAGGA
ENSG00000061676_NCKAP1_PROT_9816.8	TCGTCTGCACTCTTCTT
ENSG00000061676_NCKAP1_PROT_9817.9	ACAGAGAATACCCACGCCT
ENSG00000061676_NCKAP1_PROT_9818.10	GAATCTTTCAGCTGACCAG
ENSG00000063176_SPHK2_DTKP_17500.1	CCTGAGACCTCGGCCAA
ENSG00000063176_SPHK2_DTKP_17501.2	CTCCTCCATGGCGAGTT
ENSG00000063176_SPHK2_DTKP_17502.3	GGGCCTGGCTTCAGGTT
ENSG00000063176_SPHK2_DTKP_17503.4	TAGGCCGCTGAGTCTGA
ENSG00000063176_SPHK2_DTKP_17504.5	GCACGGTTCTCTTCGT
ENSG00000063176_SPHK2_DTKP_17505.6	CGCAGCCGCTGTATGTGCA
ENSG00000063176_SPHK2_DTKP_17506.7	CTGGCAGCCAGTGGCGGTG
ENSG00000063176_SPHK2_DTKP_17507.8	ACCAATAGAAGCAACCG
ENSG00000063176_SPHK2_DTKP_17508.9	AGGACTGCCACTGCCCG
ENSG00000063176_SPHK2_DTKP_17509.10	CACCTTCCGGGCAGATG
ENSG00000064012_CASP8_ACOC_106137.1	CAGAAATCTTTATGATATT
ENSG00000064012_CASP8_ACOC_106138.2	CGGAATGTAGTCCAGGCTC
ENSG00000064012_CASP8_ACOC_106139.3	AGTCTCTGGAATAACATCA
ENSG00000064012_CASP8_ACOC_106140.4	CAGGCTCTTGTTGATTT
ENSG00000064012_CASP8_ACOC_106141.5	CTCTTCCGAATTAATAGAC
ENSG00000064012_CASP8_ACOC_106142.6	CAATCTGTCCTTCCTGA
ENSG00000064012_CASP8_ACOC_106143.7	ATGGAGAAGAGGGTCATCC
ENSG00000064012_CASP8_ACOC_106144.8	GAAATCTCCAAATGCAAAC
ENSG00000064012_CASP8_ACOC_106145.9	ATCAGACAGTATCCCCG
ENSG00000064012_CASP8_ACOC_106146.10	AAGCTCTTCAAAGGTCG
ENSG00000064115_TM7SF3_MEPR_163750.1	CTACGACCAGCAGCTGC
ENSG00000064115_TM7SF3_MEPR_163751.2	AGAGCACTGGCCTTCACCT
ENSG00000064115_TM7SF3_MEPR_163752.3	GGTGGCTGGTGCAGCCG
ENSG00000064115_TM7SF3_MEPR_163753.4	TCTTATCATTAGCTGTTA
ENSG00000064115_TM7SF3_MEPR_163754.5	ATACTTCGAGCTCAAT
ENSG00000064115_TM7SF3_MEPR_163755.6	CAAGCGTATGTGTGAGC
ENSG00000064115_TM7SF3_MEPR_163756.7	ACACCTTGTCCCGGGAGGG
ENSG00000064115_TM7SF3_MEPR_163757.8	TCCCTGGAGGCTGTAATT
ENSG00000064115_TM7SF3_MEPR_163758.9	TTTGCCCCAGCAAACCT
ENSG00000064115_TM7SF3_MEPR_163759.10	TGACGCTGGGACAGACC
ENSG00000064601_CTSA_PROT_130043.1	GATCTCGTCCTGGTCGG
ENSG00000064601_CTSA_PROT_130044.2	GCGGAAAGACGGCTGCT
ENSG00000064601_CTSA_PROT_130045.3	CTGCTGCTGCTAGTGTCCT
ENSG00000064601_CTSA_PROT_130046.4	CACCACAGGGCTGTTCT
ENSG00000064601_CTSA_PROT_130047.5	CATAGCTCTCCCCGGTC
ENSG00000064601_CTSA_PROT_130048.6	CATGACCAGCACGGCCA
ENSG00000064601_CTSA_PROT_130049.7	ATGGGCTCCTCACAGAGCA
ENSG00000064601_CTSA_PROT_130050.8	CTCTCCAGGAGGCGCCC
ENSG00000064601_CTSA_PROT_130051.9	TTCTTGTACTCCGGAAAG
ENSG00000064601_CTSA_PROT_130052.10	AATAGGGGTTGTACTCC
ENSG00000065000_AP3D1_PROT_156334.1	CGGCATCCGTAACCACA
ENSG00000065000_AP3D1_PROT_156335.2	CAGATTCTTGTCGAACATG
ENSG00000065000_AP3D1_PROT_156336.3	CTGAAGCAGGACAACATAG
ENSG00000065000_AP3D1_PROT_156337.4	TGCATTGATGAGATCAAGC
ENSG00000065000_AP3D1_PROT_156338.5	TTGGGATACGACATCAGCT
ENSG00000065000_AP3D1_PROT_156339.6	AAAGCTCTGGGAAGCAGCG
ENSG00000065000_AP3D1_PROT_156340.7	CTCATCTCGCTGTCCTC
ENSG00000065000_AP3D1_PROT_156341.8	ACAAGGACGAGTCCATC
ENSG00000065000_AP3D1_PROT_156342.9	CAGGATGAGGTCCTTGT
ENSG00000065000_AP3D1_PROT_156343.10	GTCTGGGGTGACGAAGC
ENSG00000065135_GNAI3_PROT_153763.1	CAACTTACGGGAGGACG
ENSG00000065135_GNAI3_PROT_153764.2	CAGCAGCTTCACTTCTT
ENSG00000065135_GNAI3_PROT_153765.3	GCTAAAGATTGACTTTG
ENSG00000065135_GNAI3_PROT_153766.4	GAGTGATTAAACGGTTA
ENSG00000065135_GNAI3_PROT_153767.5	GCTCTTATGATTGCAATGA
ENSG00000065135_GNAI3_PROT_153768.6	CTAAAACAAATAATTGC
ENSG00000065135_GNAI3_PROT_153769.7	TGTTTCTACAATGCCTG
ENSG00000065135_GNAI3_PROT_153770.8	TGATTATGACCTTGTTC
ENSG00000065135_GNAI3_PROT_153771.9	TTGGAATGTAGTTAGACT
ENSG00000065135_GNAI3_PROT_153772.10	CTTGCTTCAGCAGATCCA
ENSG00000065526_SPEN_ACOC_158596.1	CCGCTAGGGGACCTTGT
ENSG00000065526_SPEN_ACOC_158597.2	CTGATTGAATCACTACTGG
ENSG00000065526_SPEN_ACOC_158598.3	AGCGTACTGGAAGATTC
ENSG00000065526_SPEN_ACOC_158599.4	CAGACTGAACTGATCGAGC
ENSG00000065526_SPEN_ACOC_158600.5	CAACTGGGAAGTGGGTGCA
ENSG00000065526_SPEN_ACOC_158601.6	ATGAGCCCCGTAAAAGTTT
ENSG00000065526_SPEN_ACOC_158602.7	GACAAGACATTACGATC
ENSG00000065526_SPEN_ACOC_158603.8	TAACTTCAGTGCAGATACA
ENSG00000065526_SPEN_ACOC_158604.9	GGCTCTATTACGCTTCT
ENSG00000065526_SPEN_ACOC_158605.10	GTATGGTCTGGTATTCTTT
ENSG00000065675_PRKCQ_DTKP_92213.1	CTTTGCATCAGCGCCG
ENSG00000065675_PRKCQ_DTKP_92214.2	AATGAATTTGAGACGGA
ENSG00000065675_PRKCQ_DTKP_92215.3	TCGCCATTTCTTCGGAT
ENSG00000065675_PRKCQ_DTKP_92216.4	CCTCGCCCTGACAAGAC
ENSG00000065675_PRKCQ_DTKP_92217.5	AGCAAAATGTGGGCTGT
ENSG00000065675_PRKCQ_DTKP_92218.6	TAGACTTTAAATCTGTG
ENSG00000065675_PRKCQ_DTKP_92219.7	TTGAGTGCTCTCAATCA
ENSG00000065675_PRKCQ_DTKP_92220.8	GTAGCCCTGTTTGTTC
ENSG00000065675_PRKCQ_DTKP_92221.9	CGAGTAGAGCTCCACGG
ENSG00000065675_PRKCQ_DTKP_92222.10	GGAGTCTCCGTTGGATG
ENSG00000066279_ASPM_ACOC_61322.1	CCGTAGACTTGCAATG
ENSG00000066279_ASPM_ACOC_61323.2	GTAATCCCAATAAGCCA
ENSG00000066279_ASPM_ACOC_61324.3	ATAACAGTGATGTCACA
ENSG00000066279_ASPM_ACOC_61325.4	TGAGCCCGACCGAGCGG
ENSG00000066279_ASPM_ACOC_61326.5	TGGAATGTACGCAAAC
ENSG00000066279_ASPM_ACOC_61327.6	GATGGTAATGGTGGATC
ENSG00000066279_ASPM_ACOC_61328.7	CTTCGGGGACGTTCTCC
ENSG00000066279_ASPM_ACOC_61329.8	AGCTTATACTGCTCGGTGT
ENSG00000066279_ASPM_ACOC_61330.9	TCATAATCTCTCTTACT
ENSG00000066279_ASPM_ACOC_61331.10	AAGCCACAAAGGATTGT
ENSG00000066336_SPI1_GEEX_22634.1	ATCCGTGTCATAGGGCACC
ENSG00000066336_SPI1_GEEX_22635.2	GGGTAATACTCGTGCGTT
ENSG00000066336_SPI1_GEEX_22636.3	AACTCGCTGTGCACGTGGT
ENSG00000066336_SPI1_GEEX_22637.4	AGCTCCGTGAAGTTGTTCT
ENSG00000066336_SPI1_GEEX_22638.5	CAGCAGCTCTACCGCCACA
ENSG00000066336_SPI1_GEEX_22639.6	CACGTCCTCGATACCCCCA
ENSG00000066336_SPI1_GEEX_22640.7	GGGACAGGGATGGGTAC
ENSG00000066336_SPI1_GEEX_22641.8	GAGGTGTCTGACGGCG
ENSG00000066336_SPI1_GEEX_22642.9	CCCAGCTCAGATGAGGAGG
ENSG00000066336_SPI1_GEEX_22643.10	TTGGACCTGCTCCGCAG
ENSG00000066455_GOLGA5_ACOC_116879.1	CAGCCCCTTGATCAACT
ENSG00000066455_GOLGA5_ACOC_116880.2	TTTGTTGATCTTGCTGGAA
ENSG00000066455_GOLGA5_ACOC_116881.3	ATTTCCACCCTCCCGGT
ENSG00000066455_GOLGA5_ACOC_116882.4	GATGAGAGGCCTCTAC
ENSG00000066455_GOLGA5_ACOC_116883.5	ATGAAATATACGTAGATTT
ENSG00000066455_GOLGA5_ACOC_116884.6	GCTAGAATCTGAGTTAC
ENSG00000066455_GOLGA5_ACOC_116885.7	AGTGATCGAATGACTCG
ENSG00000066455_GOLGA5_ACOC_116886.8	GATCTTTGGAGTAACG
ENSG00000066455_GOLGA5_ACOC_116887.9	TGCGAGTACTCAGTAGC
ENSG00000066455_GOLGA5_ACOC_116888.10	CCATCATCATTAGGTGTTG
ENSG00000066557_LRRC40_UNA1_57256.1	CGCCTGAAGCGGATAGC
ENSG00000066557_LRRC40_UNA1_57257.2	GGCTGTTGAAGGCAGCG
ENSG00000066557_LRRC40_UNA1_57258.3	TGCAGGCAAGAGTCGC
ENSG00000066557_LRRC40_UNA1_57259.4	GTGCTACTGAAAGATGG
ENSG00000066557_LRRC40_UNA1_57260.5	GAAGAGACTGCGGTACCT
ENSG00000066557_LRRC40_UNA1_57261.6	AGCGGCCAGTTAAACCTGT
ENSG00000066557_LRRC40_UNA1_57262.7	TGTGTCTGGAGAATAAATG
ENSG00000066557_LRRC40_UNA1_57263.8	ATTGAGTCGCACCAGAC
ENSG00000066557_LRRC40_UNA1_57264.9	CTCTCTTATAGCAGAAGGA
ENSG00000066557_LRRC40_UNA1_57265.10	AATTGCTTTATTTGCGG
ENSG00000066739_ATG2B_UNA1_61645.1	GCAGGCCCTCTTCTTGA
ENSG00000066739_ATG2B_UNA1_61646.2	GTTCTGAGCCTATGTAT
ENSG00000066739_ATG2B_UNA1_61647.3	GACCTGTACCAAGGCAC
ENSG00000066739_ATG2B_UNA1_61648.4	ATGCACATTAATTCCTG
ENSG00000066739_ATG2B_UNA1_61649.5	GGTTAGCTAATAAAGAT
ENSG00000066739_ATG2B_UNA1_61650.6	TACCTGGGCCACTTTCTGC
ENSG00000066739_ATG2B_UNA1_61651.7	ACAGGTGCACTTGCTTT
ENSG00000066739_ATG2B_UNA1_61652.8	CACCCTTAGAAGTCACTGA
ENSG00000066739_ATG2B_UNA1_61653.9	ACCCAGTGCAGATTGGA
ENSG00000066739_ATG2B_UNA1_61654.10	ACCAGCAGTATGCAAT
ENSG00000067141_NEO1_GEEX_33670.1	TTCAAGGATTATCAGTT
ENSG00000067141_NEO1_GEEX_33671.2	GTAAGGTTGTCTCCGTG
ENSG00000067141_NEO1_GEEX_33672.3	ATTTGGTCCCATTTGTG
ENSG00000067141_NEO1_GEEX_33673.4	ATCCATCCGGGAGAAGC
ENSG00000067141_NEO1_GEEX_33674.5	ATAACCAGCATTCCACT
ENSG00000067141_NEO1_GEEX_33675.6	TGAGCATATATATTAGT
ENSG00000067141_NEO1_GEEX_33676.7	CACGAAGGTTAGGTGCT
ENSG00000067141_NEO1_GEEX_33677.8	GAGTGAACGTTCGAATGC
ENSG00000067141_NEO1_GEEX_33678.9	ACCAATGACTCTGACTA
ENSG00000067141_NEO1_GEEX_33679.10	ACATCCCGAGGAGCTGA
ENSG00000067225_PKM_DTKP_130690.1	TGGTGAATCAATGTCCAGG
ENSG00000067225_PKM_DTKP_130691.2	ATCAGTGGAGACGTTGA
ENSG00000067225_PKM_DTKP_130692.3	CCAGTGTTCCGGGCTGTGA
ENSG00000067225_PKM_DTKP_130693.4	TGTCTAGAGCCACAGCAAC
ENSG00000067225_PKM_DTKP_130694.5	CCACTCTCAAAATCACGC
ENSG00000067225_PKM_DTKP_130695.6	GCTGTGCGCACATTCTTGA
ENSG00000067225_PKM_DTKP_130696.7	TCCTTCTCCGACACAGC
ENSG00000067225_PKM_DTKP_130697.8	CTCGTCTGAACTTCTCTCA
ENSG00000067225_PKM_DTKP_130698.9	GACGGTGCAACCGAGCT
ENSG00000067225_PKM_DTKP_130699.10	GCTCCTTGGGCAGCAAGAA
ENSG00000067955_CBFB_ACOC_72913.1	AACTTGCTTCTCTGGTC
ENSG00000067955_CBFB_ACOC_72914.2	GCCCCACGAGGAACGCC
ENSG00000067955_CBFB_ACOC_72915.3	GATTGATCTCCAAAGAC
ENSG00000067955_CBFB_ACOC_72916.4	ATTTCCGAGCGGCCGTCG
ENSG00000067955_CBFB_ACOC_72917.5	GAGTCTGTGTTATCTGGAA
ENSG00000067955_CBFB_ACOC_72918.6	TCGACATACTCTCGGCT
ENSG00000067955_CBFB_ACOC_72919.7	GAGGATGCATTAGCACAAC
ENSG00000067955_CBFB_ACOC_72920.8	AGAGACAGATTGGTTCCTG
ENSG00000067955_CBFB_ACOC_72921.9	CGAATTTGAAGATAGAGAC
ENSG00000067955_CBFB_ACOC_72922.10	ACAACAAGACCCTAGTCC
ENSG00000068001_HYAL2_PROT_48311.1	CACCAGGGCCAATGTAA
ENSG00000068001_HYAL2_PROT_48312.2	GGCCGGCCAGTGAAGAT
ENSG00000068001_HYAL2_PROT_48313.3	TGGCACCTTGAGGCGT
ENSG00000068001_HYAL2_PROT_48314.4	AATCGAAGCGTGGATAC
ENSG00000068001_HYAL2_PROT_48315.5	ACGGTCGCGGTAGAAGA
ENSG00000068001_HYAL2_PROT_48316.6	GACCTCATCTCTACCAT
ENSG00000068001_HYAL2_PROT_48317.7	GCTGCTGGTCCCCTACG
ENSG00000068001_HYAL2_PROT_48318.8	GGCCCGGCTGCAATATT
ENSG00000068001_HYAL2_PROT_48319.9	GTAATCTTTGAGGTAC
ENSG00000068001_HYAL2_PROT_48320.10	CACACAGCGCCCATGGCCA
ENSG00000068078_FGFR3_DTKP_125222.1	GCCACGCAGAGCGCGA
ENSG00000068078_FGFR3_DTKP_125223.2	AACGGCAGGGAGTTCCG
ENSG00000068078_FGFR3_DTKP_125224.3	GACACGGCCCGAGCGGA
ENSG00000068078_FGFR3_DTKP_125225.4	GCGCCTCCTCGGAGTCCTT
ENSG00000068078_FGFR3_DTKP_125226.5	TCACCCGCACACTGAAG
ENSG00000068078_FGFR3_DTKP_125227.6	CGGACGGTGTTGGCGGC
ENSG00000068078_FGFR3_DTKP_125228.7	CCGGCAGCTGTAGGCCC
ENSG00000068078_FGFR3_DTKP_125229.8	CTCCTGCTGGCCGGGCTCT
ENSG00000068078_FGFR3_DTKP_125230.9	CCCGGGGGTGGTCCCATG
ENSG00000068078_FGFR3_DTKP_125231.10	GTGCCCTCGGAGCGTGTCC
ENSG00000068323_TFE3_ACOC_193232.1	CCATCCCGAGCTGGTT
ENSG00000068323_TFE3_ACOC_193233.2	AGCCGTGTTCGTGCTGT
ENSG00000068323_TFE3_ACOC_193234.3	CAACAATCCCGGATTC
ENSG00000068323_TFE3_ACOC_193235.4	TAGAAGCTGTCAGGATCA
ENSG00000068323_TFE3_ACOC_193236.5	AGCGAAGGGGTAAGGGT
ENSG00000068323_TFE3_ACOC_193237.6	ACGACATGGCAGGGGTCC
ENSG00000068323_TFE3_ACOC_193238.7	CTGCGGCAGCAGCTAATG
ENSG00000068323_TFE3_ACOC_193239.8	TGGTTGGCGTCTCTGCT
ENSG00000068323_TFE3_ACOC_193240.9	ACGATGCAGAGAGTGTAGC
ENSG00000068323_TFE3_ACOC_193241.10	TACCTGTCCACCACACT
ENSG00000068650_ATP11A_ACOC_1169.1	AGACGATCCTGTTGTCT
ENSG00000068650_ATP11A_ACOC_1170.2	TAGGCCTCTGCGCCCGG
ENSG00000068650_ATP11A_ACOC_1171.3	CTTGTCACTGGACTTGT
ENSG00000068650_ATP11A_ACOC_1172.4	TGACCTGAATGACCCCG
ENSG00000068650_ATP11A_ACOC_1173.5	GGGCTGCTCACACTCGA
ENSG00000068650_ATP11A_ACOC_1174.6	AGAATTGGGTGGACAGC
ENSG00000068650_ATP11A_ACOC_1175.7	TGCACGAGCGTCCGCACG
ENSG00000068650_ATP11A_ACOC_1176.8	AAGATCAAGTCGCAGGGAA
ENSG00000068650_ATP11A_ACOC_1177.9	GGGACATTGTCATGGTTA
ENSG00000068650_ATP11A_ACOC_1178.10	AATGAAATGAACAGGACAC
ENSG00000068697_LAPTM4A_PROT_24020.1	CACCGGGACGATCATCC
ENSG00000068697_LAPTM4A_PROT_24021.2	GTGTCCATGAGTTTCAAG
ENSG00000068697_LAPTM4A_PROT_24022.3	ACAGCTGGCATGGAGTT
ENSG00000068697_LAPTM4A_PROT_24023.4	CAAAATTGCCATCAAT
ENSG00000068697_LAPTM4A_PROT_24024.5	AGACGGCAAAAAGAACAC
ENSG00000068697_LAPTM4A_PROT_24025.6	TTTATAATCAGTTCAATGC
ENSG00000068697_LAPTM4A_PROT_24026.7	ACTTCGTCCTCAGTTGCC
ENSG00000068697_LAPTM4A_PROT_24027.8	CCAAGAATCAAAGAATATC
ENSG00000068697_LAPTM4A_PROT_24028.9	CAATCTCCGGCACGTTT
ENSG00000068697_LAPTM4A_PROT_24029.10	GCCAGGAGGTCATCTTTGT
ENSG00000068796_KIF2A_ACOC_188777.1	AAAGTGTAACTGTTGAA
ENSG00000068796_KIF2A_ACOC_188778.2	GTGGAGGTGTTTCTGGACT
ENSG00000068796_KIF2A_ACOC_188779.3	ACTGTTCAGGAAATTGACT
ENSG00000068796_KIF2A_ACOC_188780.4	GTTGGTTCAGCACGTGCA
ENSG00000068796_KIF2A_ACOC_188781.5	TGAAAAGATGCTCTCC
ENSG00000068796_KIF2A_ACOC_188782.6	TATGATCAGAGACTTTAG
ENSG00000068796_KIF2A_ACOC_188783.7	ATCTGGATCTTGCCGAAGT
ENSG00000068796_KIF2A_ACOC_188784.8	CAAGAAAAACGAGAGAAA
ENSG00000068796_KIF2A_ACOC_188785.9	ACTCAGCTCCTAATGAAA
ENSG00000068796_KIF2A_ACOC_188786.10	GATCTGCTGTTGTTAA
ENSG00000068903_SIRT2_ACOC_17850.1	GGAGAATAAGTTCCGC
ENSG00000068903_SIRT2_ACOC_17851.2	CCAGAAGGAGCGTCTGC
ENSG00000068903_SIRT2_ACOC_17852.3	TCGCAGAGTCATCTGTT
ENSG00000068903_SIRT2_ACOC_17853.4	GTTGTCATAGAGGCCGG
ENSG00000068903_SIRT2_ACOC_17854.5	CGAAAGTCGGGGATGCCTG
ENSG00000068903_SIRT2_ACOC_17855.6	ACTCAGATTCAGACTCTG
ENSG00000068903_SIRT2_ACOC_17856.7	ACCCAGGCAGGGAAGGTGC
ENSG00000068903_SIRT2_ACOC_17857.8	CGAGGGCGAAGAAGGGTTC
ENSG00000068903_SIRT2_ACOC_17858.9	CCCGGCTATTCGCTCCA
ENSG00000068903_SIRT2_ACOC_17859.10	CGCATGAAGTAGTGACAGA
ENSG00000069122_GPR116_UNA2_140692.1	GTCCTACAAGACCGACT
ENSG00000069122_GPR116_UNA2_140693.2	TTCAAGTAGGCTTTGAT
ENSG00000069122_GPR116_UNA2_140694.3	CACAAAGTGGTTCTCCTTG
ENSG00000069122_GPR116_UNA2_140695.4	CTGGTGAAGAGGCACTG
ENSG00000069122_GPR116_UNA2_140696.5	TCACGCCCTTGAAGCC
ENSG00000069122_GPR116_UNA2_140697.6	TCTGACTCTCATGTTCA
ENSG00000069122_GPR116_UNA2_140698.7	CTCCTGCGAGACAGGTTAT
ENSG00000069122_GPR116_UNA2_140699.8	CTCAAAATGTCGGTAATT
ENSG00000069122_GPR116_UNA2_140700.9	GATCCCGTAATAGGTGT
ENSG00000069122_GPR116_UNA2_140701.10	ACCTGCTGGAAATGAAATC
ENSG00000069329_VPS35_PROT_133743.1	GGTGCGAATGCAGCATC
ENSG00000069329_VPS35_PROT_133744.2	TAGTGCAGTTCATCAGAAA
ENSG00000069329_VPS35_PROT_133745.3	GTGAGTGCTGAGGGGGCAG
ENSG00000069329_VPS35_PROT_133746.4	CTACAAGGAGGGTCGACCC
ENSG00000069329_VPS35_PROT_133747.5	GTGACATCAGTGATTCCA
ENSG00000069329_VPS35_PROT_133748.6	CCCCGCACTCCAGCGAG
ENSG00000069329_VPS35_PROT_133749.7	ATCAGGGTAACATTTCA
ENSG00000069329_VPS35_PROT_133750.8	GTGCGCCTCAGTCAGT
ENSG00000069329_VPS35_PROT_133751.9	TCATTTCCTCAGTCCAGGA
ENSG00000069329_VPS35_PROT_133752.10	TGGTGTGCAACATCCCTTG
ENSG00000069974_RAB27A_TMMO_51275.1	CTTTGGGAGACTCTGGTGT
ENSG00000069974_RAB27A_TMMO_51276.2	TACTTTACCAATATACAGA
ENSG00000069974_RAB27A_TMMO_51277.3	CCCACTGTTGTGATAAATT
ENSG00000069974_RAB27A_TMMO_51278.4	TGGGCCGGATGGAGCCAC
ENSG00000069974_RAB27A_TMMO_51279.5	TTATGGGACACAGCAGGGC
ENSG00000069974_RAB27A_TMMO_51280.6	CGTTCTTCAGAGATGCTAT
ENSG00000069974_RAB27A_TMMO_51281.7	TTTCCTCAATGTCAGAAAC
ENSG00000069974_RAB27A_TMMO_51282.8	TGTGGAAACAAGAGTGATC
ENSG00000069974_RAB27A_TMMO_51283.9	GACCAGAGAGTAGTGAAAG
ENSG00000069974_RAB27A_TMMO_51284.10	CACTAGTTTCAAAGTAG
ENSG00000070018_LRP6_ACOC_179015.1	TGCCAAAGATAGAACGTGC
ENSG00000070018_LRP6_ACOC_179016.2	TGAAATTTACTGGCCAAA
ENSG00000070018_LRP6_ACOC_179017.3	GCTTGCAACAAGTATAC
ENSG00000070018_LRP6_ACOC_179018.4	AAGGCATGTATATCCAT
ENSG00000070018_LRP6_ACOC_179019.5	TAGATGTAGCCTTCCAC
ENSG00000070018_LRP6_ACOC_179020.6	GATTATTGTCCCCCGAT
ENSG00000070018_LRP6_ACOC_179021.7	GATCTAAGGCAATAGCTCT
ENSG00000070018_LRP6_ACOC_179022.8	TCCACAGCAATACCATC
ENSG00000070018_LRP6_ACOC_179023.9	AGGACTTAGAGGAACCC
ENSG00000070018_LRP6_ACOC_179024.10	AAGTGACAAGGCTCAAT
ENSG00000070371_CLTCL1_ACOC_100997.1	AGACCGCGGTCTACCAC
ENSG00000070371_CLTCL1_ACOC_100998.2	CTCCTGAAAGCGAACAGGG
ENSG00000070371_CLTCL1_ACOC_100999.3	GAATTAATCCAGCTAACAT
ENSG00000070371_CLTCL1_ACOC_101000.4	CCGTCGGATCGGAGCCATT
ENSG00000070371_CLTCL1_ACOC_101001.5	AAAGTTGGTGAGCAGGCAC
ENSG00000070371_CLTCL1_ACOC_101002.6	AGCTATCACCTTAGAGGC
ENSG00000070371_CLTCL1_ACOC_101003.7	TCCGGTAGTGAATCACC
ENSG00000070371_CLTCL1_ACOC_101004.8	TCTATCAAACATCTTCAT
ENSG00000070371_CLTCL1_ACOC_101005.9	GTTTCACAACCCATAGA
ENSG00000070371_CLTCL1_ACOC_101006.10	CTGTACGTAATCCCAC
ENSG00000070718_AP3M2_PROT_199116.1	TTGATCAAGAAAAGACTA
ENSG00000070718_AP3M2_PROT_199117.2	TTCGACTCGGTAGCCAA
ENSG00000070718_AP3M2_PROT_199118.3	AGGGGGGACCTCCGTC
ENSG00000070718_AP3M2_PROT_199119.4	GAGAAACATTGGAAAAGTG
ENSG00000070718_AP3M2_PROT_199120.5	GCGCAAGAGAGAGCTACTG
ENSG00000070718_AP3M2_PROT_199121.6	AGGGGTAGGGATAACCGG
ENSG00000070718_AP3M2_PROT_199122.7	ATCAAAGACAATGTAGTTG
ENSG00000070718_AP3M2_PROT_199123.8	TTCGAAGGATGGTAGG
ENSG00000070718_AP3M2_PROT_199124.9	GATCTCAGCAGTAATTG
ENSG00000070718_AP3M2_PROT_199125.10	CGTTTGAAACGAACACA
ENSG00000071553_ATP6AP1_PROT_182762.1	CACTCGAGCCGTCGCCA
ENSG00000071553_ATP6AP1_PROT_182763.2	AGCGCCTGGGCGCATCG
ENSG00000071553_ATP6AP1_PROT_182764.3	GCGCATGCCGTGGCTGC
ENSG00000071553_ATP6AP1_PROT_182765.4	CAGGTCCCGCTGGTGCTG
ENSG00000071553_ATP6AP1_PROT_182766.5	ATGTGGCCTTCATGAGTGT
ENSG00000071553_ATP6AP1_PROT_182767.6	GTAGAGAGCTGCAAGTCGC
ENSG00000071553_ATP6AP1_PROT_182768.7	AATGTGCTGCTGTTCCTGC
ENSG00000071553_ATP6AP1_PROT_182769.8	ATCCCGCCCTGGAGCT
ENSG00000071553_ATP6AP1_PROT_182770.9	AGGATTTCACAGCATATGG
ENSG00000071553_ATP6AP1_PROT_182771.10	CATACCAGTCGACGGC
ENSG00000071889_FAM3A_UNA2_141240.1	GACCACAATGCGGAGA
ENSG00000071889_FAM3A_UNA2_141241.2	CGAGGAAAGCCACTGCC
ENSG00000071889_FAM3A_UNA2_141242.3	CAGTCACCGAGCTCTC
ENSG00000071889_FAM3A_UNA2_141243.4	GCCACACTTGTACTTCC
ENSG00000071889_FAM3A_UNA2_141244.5	GCCTTCCGCGTGGTCAG
ENSG00000071889_FAM3A_UNA2_141245.6	TCCTCGAGGCAGATCTT
ENSG00000071889_FAM3A_UNA2_141246.7	CGGGCTGAACATCGCCC
ENSG00000071889_FAM3A_UNA2_141247.8	TGCTCCTCAGGACACGGCT
ENSG00000071889_FAM3A_UNA2_141248.9	CTGATGAGCAGCGTCA
ENSG00000071889_FAM3A_UNA2_141249.10	ACCTGTTGAAGTTTATT
ENSG00000072134_EPN2_ACOC_56846.1	ACGACTTCGTCTATCAGA
ENSG00000072134_EPN2_ACOC_56847.2	AACTGGACGGGCCCCAC
ENSG00000072134_EPN2_ACOC_56848.3	CCGACCTGACCTACAACG
ENSG00000072134_EPN2_ACOC_56849.4	ACCATGGCAAGAACTGG
ENSG00000072134_EPN2_ACOC_56850.5	ACAGGCTCCGAACGTG
ENSG00000072134_EPN2_ACOC_56851.6	GAGATCATGAGCATGGTG
ENSG00000072134_EPN2_ACOC_56852.7	TACAAGGCGCTGACCCTGC
ENSG00000072134_EPN2_ACOC_56853.8	GAGTATGGCAAGGCCGG
ENSG00000072134_EPN2_ACOC_56854.9	GACGAGGAACGGTTGA
ENSG00000072134_EPN2_ACOC_56855.10	CTCGGAGGACACTCGCG
[truncated: 9,554 more rows]
